# Supplementary material for: Economics of field size and shape for autonomous crop machines
Source: Precis Agric. 2023 Apr 9:1–28. Online ahead of print. doi: 10.1007/s11119-023-10016-w (PMC10103047; doi:10.1007/s11119-023-10016-w)
Supplement: Supplementary file 3 — Supplementary file3 : SM1 Rectangular Field Algorithms (XLSX 88 KB) [file 11119_2023_10016_MOESM3_ESM.xlsx]

## Sheet: Rectangular Field
Rectangular field
Main Parameters and Base Calcuations														Headland Area and Headland Field Time Calculation												Interior Field and Passes Time Calculation										Headland and Interior Field Input Refill Time Calculationg					Blockages Time	Headland and Interior Field Fuel Refill Time Calculationh					Total stoppages Time Calculation	Total Field Operation Time Calculation
FIeld and Equipment Specifications														No of headlands rounds requiredc																								Seeding rate, kg/ha	Bin capacity, Kg	Fill time, minutes				Fuel consumption rate, L/ha	Tank capcity, L	Fill time, minutes
Drilling (HFH 28 kW equipment set)														1	2	3	4	5	6	7	8	9																140	180	10				4	35	10
Field area (A), ha	Conversion of field area (A) in m2	Field area of the rectangular field (A) m2	Length of the field (Lf), m	Width of the field (Wf), m	Width of the implement (Wm), m	Effective swath width (Ws), m	Field interior speed (vp), km/h	Turning speed (vt), km/h	Turning radius (r), m	Swath skipped (n), No	Overlap percentage (%)	Width of the headland (Wh)a, m	No of headland passes (Nhp)b, No	First headland round time, hr	Second headland round time, hr	Third headland round time, hr	Fourth headland round time, hr	Fifth headland round time, hr	Sixth headland round time, hr	Seven headland round time, hr	Eight headland round time, hr	Ninth headland round time, hr	Headland to first interior pass time (Thturn)d, hr	Total headlands round time (Th), hr	Area of the headland of the field (Ahf), m2	Area of the interior field (Aif), m2	No of interior headland turns (N), No	No of interior field passes (Np)e, No	Length of the interior field (Lif), m	Width of the interior field (Wif), m	Total time in the interior passes (Tp), hr	Interior headlands turning time (Tturn)d, hr	Total interior headlands turning time (Tr), hr	Total time for field entry and exit passes (Tfe)f, hr	Total observed time in the interior field and passes (Tobs), hr	Input required for the interior field (IRif), kg	Input required for the headlands (IRh) kg	Input required for the headland and interior fields (IRhif) kg	No of refill needed within the field (NRNf), No	Time stoppage for input refill (Tsir), hr	Time of Blockages (Tsb), hr	Fuel required for the interior field (FRif) L	Fuel required for the headlands (FRh) L	Fuel required for the headland and interior field (FRhif) L	No of refill needed within the field (NRNf), No	Time stoppage for fuel refill (Tsfr), hr	Total stoppages time in the field (Tsf = Tsir + Tsb + Tsfr ), hr	Total time for field operation, Ttfo = (Tobs+Th+Tsf), hr	Time per ha (Ttfo_ha), hr
1.5 meter drill
1	10000	10000	316.228	31.6228	1.5	1.35	3.25	1.08333	3.7	2	0.1	6.3	5	0.224752	0.221429	0.218106	0.214783	0.21146	0	0	0	0	0.0126221	1.10315	4224.16	5775.84	15	16	303.628	19.0228	1.49478	0.0126221	0.189331	0.0240874	1.7082	80.8618	59.1382	140	0	0	0	2.31034	1.68966	4	0	0	0	2.81135	2.81135
10	100000	100000	1000	100	1.5	1.35	3.25	1.08333	3.7	2	0.1	6.3	5	0.687613	0.68429	0.680967	0.677644	0.674321	0	0	0	0	0.0126221	3.41746	13701.2	86298.8	65	66	987.4	87.4	20.0518	0.0126221	0.820434	0.0866876	20.9589	1208.18	191.817	1400	7	1.16667	0	34.5195	5.4805	40	1	0.166667	1.33333	25.7097	2.57097
20	200000	200000	1000	200	1.5	1.35	3.25	1.08333	3.7	2	0.1	6.3	5	0.749152	0.745829	0.742506	0.739183	0.735859	0	0	0	0	0.0126221	3.72515	14961.2	185039	139	140	987.4	187.4	42.5342	0.0126221	1.75447	0.178895	44.4675	2590.54	209.457	2800	15	2.5	0	74.0155	5.9845	80	2	0.333333	2.83333	51.026	2.5513
50	500000	500000	1000	500	1.5	1.35	3.25	1.08333	3.7	2	0.1	6.3	5	0.933767	0.930444	0.927121	0.923798	0.920475	0	0	0	0	0.0126221	4.64823	18741.2	481259	362	362	987.4	487.4	109.981	0.0126221	4.56918	0.45576	115.006	6737.62	262.377	7000	38	6.33333	0	192.504	7.4965	200	5	0.833333	7.16667	126.821	2.53642
75	750000	750000	1000	750	1.5	1.35	3.25	1.08333	3.7	2	0.1	6.3	5	1.08761	1.08429	1.08097	1.07764	1.07432	0	0	0	0	0.0126221	5.41746	21891.2	728109	547	548	987.4	737.4	166.491	0.0126221	6.90426	0.686517	174.082	10193.5	306.477	10500	58	9.66667	0	291.244	8.7565	300	8	1.33333	11	190.499	2.53999
100	1000000	1000000	1000	1000	1.5	1.35	3.25	1.08333	3.7	2	0.1	6.3	5	1.24146	1.23814	1.23481	1.23149	1.22817	0	0	0	0	0.0126221	6.18669	25041.2	974959	732	732	987.4	987.4	222.393	0.0126221	9.23934	0.91728	232.549	13649.4	350.577	14000	77	12.8333	0	389.984	10.0165	400	11	1.83333	14.6667	253.403	2.53403
a - Usually, the minimum turning area for the widest implement used that season.
b - Rounded up in case the equipment width does not exactly match the headland width
c - Number of headland rounds must be adjusted manually in this spreadsheet (Adopted and Modified )
d - Assumes that headlands done first and machines makes the usual flat turn to start the interior passes (Adopted and modified from Jin and Tang (2010)). This might be an underestimate of the time if a bulb or other turn required
e - The equipment ends on the entry side of the field, even if it is operating a partial swath or not at all on the return.
f - Assumes that the machine ends on the entry side of the field and takes a diagonal route from the completion point to the field exit
g - Assume seed bin holds 180 kg, seed rate is 140 kg/ha. Then seed per round is 2*(field length - 2 * headlands) x effective swathwidth x amount per ha. Rounds per seed refill = bin capacity/amount per round (rounddown). 10 minutes fill time. (Adopted from the experience of HFF 2021)
h - Assume tank capacity 35 L, fuel consumption rate 4 L/ha. Then fuel per round is 2*(field length - 2 * headlands) x effective swathwidth x amount per ha. Rounds per fuel refill = Tank capacity/amount per round (rounddown). 10 minutes fill time. (Adopted from the experience of HFF 2021)
i - Adopted and modified from Lowenberg-DeBoer et al. (2021)
j - Adopted and modified from (Lowenberg-DeBoer et al. 2021; Shamshiri et al. 2013; Bochtis et al. 2010)
Rectangular field
Main Parameters and Base Calcuations														Headland Area and Headland Field Time Calculation												Interior Field and Passes Field Time Calculation										Headland and Interior Field Input Refill Time Calculationg					Blockages Time	Headland and Interior Field Fuel Refill Time Calculationh					Total stoppages Time Calculation	Total Field Operation Time Calculation
Field and Equipment Specifications														No of headlands rounds requiredc																								Spray Application rate, L/ha	Bin capacity, L	Fill time, minutes				Fuel consumption rate, L/ha	Tank capcity, L	Fill time, minutes
Spraying (HFH 28 kW equipment set)														1	2	3	4	5	6	7	8	9																200	1000	10				4	35	10
Field area (A), ha	Field area (A), m^2	Field area of the rectangular field (A) m2	Length of the field (Lf), m	Width of the field (Wf), m	Width of the implement (Wm), m	Effective swath width (Ws), m	Field interior speed (vp), km/h	Turning speed (vh), km/h	Turning radius (r), m	Swath skipped (n), No	Overlap percentage (%)	Width of the headland (Wh)a, m	No of headland passes (Nhp)b, No	First headland round time, hr	Second headland round time, hr	Third headland round time, hr	Fourth headland round time, hr	Fifth headland round time, hr	Sixth headland round time, hr	Seven headland round time, hr	Eight headland round time, hr	Ninth headland round time, hr	Headland to first interior pass time (Thturn)d, hr	Total headlands round time (Th), hr	Area of the headlands of the field (Ahf), m2	Area of the interior field (Aif), m2	No of interior headland turns (N), No	No of interior field passes (Np)e, No	Length of the interior field (Lif), m	Width of the internal field (Wif), m	Total time in the interior passes (Tp), hr	Interior headlands turning time (Tturn)d, hr	Total interior headlands turning time (Tr), hr	Total time for field entry and exit passes (Tfe)f, hr	Total observed time in the interior field and passes (Tobs), hr	Input required for the interior field (IRif), kg	Input required for the headlands (IRh) kg	Input required for the headland and interior fields (IRhif) kg	No of refill needed within the field (NRNf), No	Time stoppage for input refill (Tsir), hr	Time of Blockages (Tsb), hr	Fuel required for the interior field (FRif) L	Fuel required for the headlands (FRh) L	Fuel required for the headland and interior field (FRhif) L	No of refill needed within the field (NRNf), No	Time stoppage for fuel refill (Tsfr), hr	Total stoppages time in the field (Tsf = Tsir + Tsb + Tsfr ), hr	Total time for field operation, Ttfo = (Tobs+Th+Tsf), hr	Time per ha (Ttfo_ha), hr
7 meter sprayer
1	10000	10000	316.228	31.6228	7	6.3	5	1.66667	3.7	0	0.1	6.3	1	0.142129	0	0	0	0	0	0	0	0	0.00955434	0.151683	4224.16	5775.84	4	4	303.628	19.0228	0.242902	0.00955434	0.0382173	0.0156568	0.296776	115.517	84.4831	200	0	0	0	14.5551	1.68966	16.2448	0	0	0	0.44846	0.44846
10	100000	100000	1000	100	7	6.3	5	1.66667	3.7	0	0.1	6.3	1	0.442989	0	0	0	0	0	0	0	0	0.00955434	0.452543	13701.2	86298.8	14	14	987.4	87.4	2.76472	0.00955434	0.133761	0.0563469	2.95483	1725.98	274.025	2000	1	0.166667	0	217.473	5.4805	222.953	6	1	1.16667	4.57404	0.457404
20	200000	200000	1000	200	7	6.3	5	1.66667	3.7	0	0.1	6.3	1	0.482989	0	0	0	0	0	0	0	0	0.00955434	0.492543	14961.2	185039	30	30	987.4	187.4	5.9244	0.00955434	0.28663	0.116281	6.32731	3700.78	299.225	4000	3	0.5	0	466.298	5.9845	472.282	13	2.16667	2.66667	9.48652	0.474326
50	500000	500000	1000	500	7	6.3	5	1.66667	3.7	0	0.1	6.3	1	0.602989	0	0	0	0	0	0	0	0	0.00955434	0.612543	18741.2	481259	78	78	987.4	487.4	15.4034	0.00955434	0.745238	0.296244	16.4449	9625.18	374.825	10000	9	1.5	0	1212.77	7.4965	1220.27	34	5.66667	7.16667	24.2241	0.484483
75	750000	750000	1000	750	7	6.3	5	1.66667	3.7	0	0.1	6.3	1	0.702989	0	0	0	0	0	0	0	0	0.00955434	0.712543	21891.2	728109	118	118	987.4	737.4	23.3026	0.00955434	1.12741	0.446236	24.8763	14562.2	437.825	15000	14	2.33333	0	1834.83	8.7565	1843.59	52	8.66667	11	36.5888	0.487851
100	1000000	1000000	1000	1000	7	6.3	5	1.66667	3.7	0	0.1	6.3	1	0.802989	0	0	0	0	0	0	0	0	0.00955434	0.812543	25041.2	974959	157	158	987.4	987.4	31.2018	0.00955434	1.50003	0.596232	33.2981	19499.2	500.825	20000	19	3.16667	0	2456.9	10.0165	2466.91	70	11.6667	14.8333	48.944	0.48944
a - Usually, the minimum turning area for the widest implement used that season.
b - Rounded up in case the equipment width does not exactly match the headland width
c - Number of headland rounds must be adjusted manually in this spreadsheet
d - Assumes that headlands done first and machines makes the usual flat turn to start the interior passes (Adopted and modified from Jin and Tang (2010)). This might be an underestimate of the time if a bulb or other turn required
e - The equipment ends on the entry side of the field, even if it is operating a partial swath or not at all on the return.
f - Assumes that the machine ends on the entry side of the field and takes a diagonal route from the completion point to the field exit
g - Assume sprayer tank holds 1000 L. Application rate is 200 L/ha. Then input per round is 2*(field length - 2 * headlands) x effective swathwidth x amount per ha. Rounds per input refill = bin capacity/amount per round (rounddown). 10 minutes fill time. (Adopted from the experience of HFF 2021)
h - Assume tank capacity 35 L, fuel consumption rate 4 L/ha. Then fuel per round is 2*(field length - 2 * headlands) x effective swathwidth x amount per ha. Rounds per fuel refill = Tank capacity/amount per round (rounddown). 10 minutes fill time. (Adopted from the experience of HFF 2021)
i - Adopted and modified from Lowenberg-DeBoer et al. (2021)
j - Adopted and modified from (Lowenberg-DeBoer et al. 2021; Shamshiri et al. 2013; Bochtis et al. 2010)
Rectangular field
Main Parameters and Base Calcuations														Headland Area and Headland Field Time Calculation												Interior Field and Passes Field Time Calculation															Blockages Time	Headland and Interior Field Fuel Refill Time Calculationh					Total stoppages Time Calculation	Total Field Operation Time Calculation
Field and Equipment Specifications														No of headlands rounds requiredc																														Fuel consumption rate, L/ha	Tank capcity, L	Fill time, minutes
Harvesting (HFH 28 kW equipment set)														1	2	3	4	5	6	7	8	9																						4	35	10
Field area (A), ha	Field area (A), m^2	Field area of the rectangular field (A) m2	Length of the field (Lf), m	Width of the field (Wf), m	Width of the implement (Wm), m	Effective swath width (Ws), m	Field interior speed (vp), km/h	Turning speed (vh), km/h	Turning radius (r), m	Swath skipped (n), No	Overlap percentage (%)	Width of the headland (Wh)a, m	No of headland passes (Nhp)b, No	First headland round time, hr	Second headland round time, hr	Third headland round time, hr	Fourth headland round time, hr	Fifth headland round time, hr	Sixth headland round time, hr	Seven headland round time, hr	Eight headland round time, hr	Ninth headland round time, hr	Headland to first interior pass time (Thturn)d, hr	Total headlands round time (Th), hr	Area of the headlands of the field (Ahf), m2	Area of the interior field (Aif), m2	No of interior headland turns (N), No	No of interior field passes (Np)e, No	Length of the interior field (Lif), m	Width of the internal field (Wif), m	Total time in the interior passes (Tp), hr	Interior headlands turning time (Tturn)d, hr	Total interior headlands turning time (Tr), hr	Total time for field entry and exit passes (Tfe)f, hr	Total observed time in the interior field and passes (Tobs), hr						Time of Blockages (Tsb), hr	Fuel required for the interior field (FRif) L	Fuel required for the headlands (FRh) L	Fuel required for the headland and interior field (FRhif) L	No of refill needed within the field (NRNf), No	Time stoppage for fuel refill (Tsfr), hr	Total stoppages time in the field (Tsf = Tsir + Tsb + Tsfr ), hr	Total time for field operation, Ttfo = (Tobs+Th+Tsf), hr	Time per ha (Ttfo_ha), hr
2 meter head combine
1	10000	10000	316.228	31.6228	2	1.8	3.25	1.08333	3.7	2	0.1	6.3	4	0.224198	0.219768	0.215337	0.210906	0	0	0	0	0	0.0138682	0.884077	4224.16	5775.84	11	12	303.628	19.0228	1.12109	0.0138682	0.15255	0.0240874	1.29772						0	2.31034	1.68966	4	0	0	0	2.1818	2.1818
10	100000	100000	1000	100	2	1.8	3.25	1.08333	3.7	2	0.1	6.3	4	0.687059	0.682629	0.678198	0.673767	0	0	0	0	0	0.0138682	2.73552	13701.2	86298.8	49	50	987.4	87.4	15.1908	0.0138682	0.679542	0.0866876	15.957						0	34.5195	5.4805	40	1	0.166667	0.166667	18.8592	1.88592
20	200000	200000	1000	200	2	1.8	3.25	1.08333	3.7	2	0.1	6.3	4	0.748598	0.744167	0.739736	0.735306	0	0	0	0	0	0.0138682	2.98168	14961.2	185039	105	106	987.4	187.4	32.2044	0.0138682	1.45616	0.178895	33.8395						0	74.0155	5.9845	80	2	0.333333	0.333333	37.1545	1.85772
50	500000	500000	1000	500	2	1.8	3.25	1.08333	3.7	2	0.1	6.3	4	0.933213	0.928783	0.924352	0.919921	0	0	0	0	0	0.0138682	3.72014	18741.2	481259	271	272	987.4	487.4	82.6378	0.0138682	3.75828	0.45576	86.8518						0	192.504	7.4965	200	5	0.833333	0.833333	91.4053	1.82811
75	750000	750000	1000	750	2	1.8	3.25	1.08333	3.7	2	0.1	6.3	4	1.08706	1.08263	1.0782	1.07377	0	0	0	0	0	0.0138682	4.33552	21891.2	728109	410	410	987.4	737.4	124.564	0.0138682	5.68597	0.686517	130.937						0	291.244	8.7565	300	8	1.33333	1.33333	136.606	1.82141
100	1000000	1000000	1000	1000	2	1.8	3.25	1.08333	3.7	2	0.1	6.3	4	1.24091	1.23647	1.23204	1.22761	0	0	0	0	0	0.0138682	4.95091	25041.2	974959	549	550	987.4	987.4	167.098	0.0138682	7.61365	0.91728	175.629						0	389.984	10.0165	400	11	1.83333	1.83333	182.414	1.82414
a - Usually, the minimum turning area for the widest implement used that season.
b - Rounded up in case the equipment width does not exactly match the headland width
c - Number of headland rounds must be adjusted manually in this spreadsheet
d - Assumes that headlands done first and machines makes the usual flat turn to start the interior passes (Adopted and modified from Jin and Tang (2010)). This might be an underestimate of the time if a bulb or other turn required
e - The equipment ends on the entry side of the field, even if it is operating a partial swath or not at all on the return.
f - Assumes that the machine ends on the entry side of the field and takes a diagonal route from the completion point to the field exit
g - Assume tank capacity 35 L, fuel consumption rate 4 L/ha. Then fuel per round is 2*(field length - 2 * headlands) x effective swathwidth x amount per ha. Rounds per fuel refill = Tank capacity/amount per round (rounddown). 10 minutes fill time. (Adopted from the experience of HFF 2021)
h - Adopted and modified from Lowenberg-DeBoer et al. (2021)
i - Adopted and modified from (Lowenberg-DeBoer et al. 2021; Shamshiri et al. 2013; Bochtis et al. 2010)
Rectangular field
Main Parameters and Base Calcuations														Headland Area and Headland Field Time Calculation												Interior Field and Passes Field Time Calculation										Headland and Interior Field Input Refill Time Calculationg					Blockages Time	Headland and Interior Field Fuel Refill Time Calculationh					Total stoppages Time Calculation	Total Field Operation Time Calculation
Field and Equipment Specifications														No of headlands rounds requiredc																								Seeding rate, kg/ha	Bin capacity, Kg	Fill time, minutes				Fuel consumption rate, L/ha	Tank capcity, L	Fill time, minutes
Drilling (Large Conventional 221 kW equipment set)														1	2	3	4	5	6	7	8	9																140	3000	20				8.82	463	20
Field area (A), ha	Field area (A), m^2	Field area of the rectangular field (A) m2	Length of the field (Lf), m	Width of the field (Wf), m	Width of the implement (Wm), m	Effective swath width (Ws), m	Field interior speed (vp), km/h	Turning speed (vh), km/h	Turning radius (r), m	Swath skipped (n), No	Overlap percentage (%)	Width of the headland (Wh)a, m	No of headland passes (Nhp)b, No	First headland round time, hr	Second headland round time, hr	Third headland round time, hr	Fourth headland round time, hr	Fifth headland round time, hr	Sixth headland round time, hr	Seven headland round time, hr	Eight headland round time, hr	Ninth headland round time, hr	Headland to first interior pass time (Thturn)d, hr	Total headlands round time (Th), hr	Area of the headlands of the field (Ahf), m2	Area of the interior field (Aif), m2	No of interior headland turns (N), No	No of interior field passes (Np)e, No	Length of the interior field (Lif), m	Width of the internal field (Wif), m	Total time in the interior passes (Tp), hr	Interior headlands turning time (Tturn)d, hr	Total interior headlands turning time (Tr), hr	Total time for field entry and exit passes (Tfe)f, hr	Total observed time in the interior field and passes (Tobs), hr	Input required for the interior field (IRif), kg	Input required for the headlands (IRh) kg	Input required for the headland and interior fields (IRhif) kg	No of refill needed within the field (NRNf), No	Time stoppage for input refill (Tsir), hr	Time of Blockages (Tsb), hr	Fuel required for the interior field (FRif) L	Fuel required for the headlands (FRh) L	Fuel required for the headland and interior field (FRhif) L	No of refill needed within the field (NRNf), No	Time stoppage for fuel refill (Tsfr), hr	Total stoppages time in the field (Tsf = Tsir + Tsb + Tsfr ), hr	Total time for field operation, Ttfo = (Tobs+Th+Tsf), hr	Time per ha (Ttfo_ha), hr
6 meter drill
1	10000	10000	316.228	31.6228	6	5.4	5	1.66667	7	0	0.1	32.4	6	0.15001	0.14137	0.13273	0.12409	0.11545	0.10681	0	0	0	0.0152347	0.785692	10000	0	0	0	0	0	0	0.0152347	0	0.0194456	0.0194456	0	140	140	0	0	0	0	8.82	8.82	0	0	0	0.805138	0.805138
10	100000	100000	1000	100	6	5.4	5	1.66667	7	0	0.1	32.4	6	0.450869	0.442229	0.433589	0.424949	0.416309	0.407669	0	0	0	0.0152347	2.59085	67081	32919	7	8	935.2	35.2	1.49632	0.0152347	0.106643	0.0449781	1.64794	460.867	939.133	1400	0	0	0	29.0346	59.1654	88.2	0	0	0	4.23879	0.423879
20	200000	200000	1000	200	6	5.4	5	1.66667	7	0	0.1	32.4	6	0.490869	0.482229	0.473589	0.464949	0.456309	0.447669	0	0	0	0.0152347	2.83085	73561	126439	26	26	935.2	135.2	4.86304	0.0152347	0.396102	0.102422	5.36156	1770.15	1029.85	2800	0	0	0	111.519	64.8808	176.4	0	0	0	8.19241	0.409621
50	500000	500000	1000	500	6	5.4	5	1.66667	7	0	0.1	32.4	6	0.610869	0.602229	0.593589	0.584949	0.576309	0.567669	0	0	0	0.0152347	3.55085	93001	406999	81	82	935.2	435.2	15.3373	0.0152347	1.23401	0.281233	16.8525	5697.99	1302.01	7000	2	0.666667	0	358.973	82.0268	441	0	0	0.666667	21.07	0.421401
75	750000	750000	1000	750	6	5.4	5	1.66667	7	0	0.1	32.4	6	0.710869	0.702229	0.693589	0.684949	0.676309	0.667669	0	0	0	0.0152347	4.15085	109201	640799	127	128	935.2	685.2	23.9411	0.0152347	1.93481	0.430999	26.3069	8971.19	1528.81	10500	3	1	0	565.185	96.3152	661.5	1	0.333333	1.33333	31.7911	0.423881
100	1000000	1000000	1000	1000	6	5.4	5	1.66667	7	0	0.1	32.4	6	0.810869	0.802229	0.793589	0.784949	0.776309	0.767669	0	0	0	0.0152347	4.75085	125401	874599	174	174	935.2	935.2	32.545	0.0152347	2.65084	0.580885	35.7767	12244.4	1755.61	14000	4	1.33333	0	771.396	110.604	882	1	0.333333	1.66667	42.1942	0.421942
a - Usually, the minimum turning area for the widest implement used that season.
b - Rounded up in case the equipment width does not exactly match the headland width
c - Number of headland rounds must be adjusted manually in this spreadsheet
d - Assumes that headlands done first and machines makes the usual flat turn to start the interior passes (Adopted and modified from Jin and Tang (2010)). This might be an underestimate of the time if a bulb or other turn required
e - The equipment ends on the entry side of the field, even if it is operating a partial swath or not at all on the return.
f - Assumes that the machine ends on the entry side of the field and takes a diagonal route from the completion point to the field exit
g - Assume seed bin holds 3000 kg, seed rate is 140 kg/ha. Then seed per round is 2*(field length - 2 * headlands) x effective swathwidth x amount per ha. Rounds per seed refill = bin capacity/amount per round (rounddown). Assume 20 minutes fill time.
h - Assume tank capacity 463 L, fuel consumption rate 8.82 L/ha. Then fuel per round is 2*(field length - 2 * headlands) x effective swathwidth x amount per ha. Rounds per fuel refill = Tank capacity/amount per round (rounddown). Assume 20 minutes fill time. (Adopted from John Degree 7R 270; Arslan et al. 2014).
i - Adopted and modified from Lowenberg-DeBoer et al.( 2021)
j - Adopted and modified from (Lowenberg-DeBoer et al. 2021; Shamshiri et al. 2013; Bochtis et al. 2010)
Rectangular field
Main Parameters and Base Calcuations														Headland Area and Headland Field Time Calculation												Interior Field and Passes Field Time Calculation										Headland and Interior Field Input Refill Time Calculationg					Blockages Time	Headland and Interior Field Fuel Refill Time Calculationh					Total stoppages Time Calculation	Total Field Operation Time Calculation
Field and Equipment Specifications														No of headlands rounds requiredc																								Spray Application rate, L/ha	Bin capacity, L	Fill time, minutes				Fuel consumption rate, L/ha	Tank capcity, L	Fill time, minutes
Spraying (Large Conventional 221 kW equipment set)														1	2	3	4	5	6	7	8	9																200	5000	20				8.82	463	20
Field area (A), ha	Field area (A), m^2	Field area of the rectangular field (A) m2	Length of the field (Lf), m	Width of the field (Wf), m	Width of the implement (Wm), m	Effective swath width (Ws), m	Field interior speed (vp), km/h	Turning speed (vh), km/h	Turning radius (r), m	Swath skipped (n), No	Overlap percentage (%)	Width of the headland (Wh)a, m	No of headland passes (Nhp)b, No	First headland round time, hr	Second headland round time, hr	Third headland round time, hr	Fourth headland round time, hr	Fifth headland round time, hr	Sixth headland round time, hr	Seven headland round time, hr	Eight headland round time, hr	Ninth headland round time, hr	Headland to first interior pass time (Thturn)d, hr	Total headlands round time (Th), hr	Area of the headlands of the field (Ahf), m2	Area of the interior field (Aif), m2	No of interior headland turns (N), No	No of interior field passes (Np)e, No	Length of the interior field (Lif), m	Width of the internal field (Wif), m	Total time in the interior passes (Tp), hr	Interior headlands turning time (Tturn)d, hr	Total interior headlands turning time (Tr), hr	Total time for field entry and exit passes (Tfe)f, hr	Total observed time in the interior field and passes (Tobs), hr	Input required for the interior field (IRif), kg	Input required for the headlands (IRh) kg	Input required for the headland and interior fields (IRhif) kg	No of refill needed within the field (NRNf), No	Time stoppage for input refill (Tsir), hr	Time of Blockages (Tsb), hr	Fuel required for the interior field (FRif) L	Fuel required for the headlands (FRh) L	Fuel required for the headland and interior field (FRhif) L	No of refill needed within the field (NRNf), No	Time stoppage for fuel refill (Tsfr), hr	Total stoppages time in the field (Tsf = Tsir + Tsb + Tsfr ), hr	Total time for field operation, Ttfo = (Tobs+Th+Tsf), hr	Time per ha (Ttfo_ha), hr
36 meter sprayer
1	10000	10000	316.228	31.6228	36	32.4	10	3.33333	7	0	0.1	32.4	1	0.0642048	0	0	0	0	0	0	0	0	0.0157173	0.0799221	10000	0	0	0	0	0	0	0.0157173	0	0.0097228	0.0097228	0	200	200	0	0	0	0	8.82	8.82	0	0	0	0.0896449	0.0896449
10	100000	100000	1000	100	36	32.4	10	3.33333	7	0	0.1	32.4	1	0.214635	0	0	0	0	0	0	0	0	0.0157173	0.230352	67081	32919	2	2	935.2	35.2	0.18704	0.0157173	0.0314347	0.022489	0.240964	658.381	1341.62	2000	0	0	0	29.0346	59.1654	88.2	0	0	0	0.471316	0.0471316
20	200000	200000	1000	200	36	32.4	10	3.33333	7	0	0.1	32.4	1	0.234635	0	0	0	0	0	0	0	0	0.0157173	0.250352	73561	126439	5	6	935.2	135.2	0.56112	0.0157173	0.0785867	0.0512109	0.690918	2528.78	1471.22	4000	0	0	0	111.519	64.8808	176.4	0	0	0	0.94127	0.0470635
50	500000	500000	1000	500	36	32.4	10	3.33333	7	0	0.1	32.4	1	0.294635	0	0	0	0	0	0	0	0	0.0157173	0.310352	93001	406999	14	14	935.2	435.2	1.30928	0.0157173	0.220043	0.140616	1.66994	8139.98	1860.02	10000	1	0.333333	0	358.973	82.0268	441	0	0	0.333333	2.31362	0.0462725
75	750000	750000	1000	750	36	32.4	10	3.33333	7	0	0.1	32.4	1	0.344635	0	0	0	0	0	0	0	0	0.0157173	0.360352	109201	640799	22	22	935.2	685.2	2.05744	0.0157173	0.345782	0.215499	2.61872	12816	2184.02	15000	2	0.666667	0	565.185	96.3152	661.5	1	0.333333	1	3.97907	0.0530543
100	1000000	1000000	1000	1000	36	32.4	10	3.33333	7	0	0.1	32.4	1	0.394635	0	0	0	0	0	0	0	0	0.0157173	0.410352	125401	874599	29	30	935.2	935.2	2.8056	0.0157173	0.455803	0.290443	3.55185	17492	2508.02	20000	3	1	0	771.396	110.604	882	1	0.333333	1.33333	5.29553	0.0529553
a - Usually, the minimum turning area for the widest implement used that season.
b - Rounded up in case the equipment width does not exactly match the headland width
c - Number of headland rounds must be adjusted manually in this spreadsheet
d - Assumes that headlands done first and machines makes the usual flat turn to start the interior passes (Adopted and modified from Jin and Tang (2010)). This might be an underestimate of the time if a bulb or other turn required
e - The equipment ends on the entry side of the field, even if it is operating a partial swath or not at all on the return.
f - Assumes that the machine ends on the entry side of the field and takes a diagonal route from the completion point to the field exit
g - Assume sprayer tank holds 5000 L. Application rate is 200 L/ha. Then input per round is 2*(field length - 2 * headlands) x effective swathwidth x amount per ha. Rounds per input refill = bin capacity/amount per round (rounddown). 20 minutes fill time.
h - Assume tank capacity 463 L, fuel consumption rate 8.82 L/ha. Then fuel per round is 2*(field length - 2 * headlands) x effective swathwidth x amount per ha. Rounds per fuel refill = Tank capacity/amount per round (rounddown). Assume 20 minutes fill time. (Adopted from John Degree 7R 270; Arslan et al. 2014).
i - Adopted and modified from Lowenberg-DeBoer et al. (2021)
j - Adopted and modified from (Lowenberg-DeBoer et al. 2021; Shamshiri et al. 2013; Bochtis et al. 2010)
Rectangular field
Main Parameters and Base Calcuations														Headland Area and Headland Field Time Calculation												Interior Field and Passes Field Time Calculation															Blockages Time	Headland and Interior Field Fuel Refill Time Calculationh					Total stoppages Time Calculation	Total Field Operation Time Calculation
Field and Equipment Specifications														No of headlands rounds requiredc																														Fuel consumption rate, L/ha	Tank capcity, L	Fill time, minutes
Harvesting (Large Conventional 221 kW equipment set)														1	2	3	4	5	6	7	8	9																						8.82	300	20
Field area (A), ha	Field area (A), m^2	Field area of the rectangular field (A) m2	Length of the field (Lf), m	Width of the field (Wf), m	Width of the implement (Wm), m	Effective swath width (Ws), m	Field interior speed (vp), km/h	Turning speed (vh), km/h	Turning radius (r), m	Swath skipped (n), No	Overlap percentage (%)	Width of the headland (Wh)a, m	No of headland passes (Nhp)b, No	First headland round time, hr	Second headland round time, hr	Third headland round time, hr	Fourth headland round time, hr	Fifth headland round time, hr	Sixth headland round time, hr	Seven headland round time, hr	Eight headland round time, hr	Ninth headland round time, hr	Headland to first interior pass time (Thturn)d, hr	Total headlands round time (Th), hr	Area of the headlands of the field (Ahf), m2	Area of the interior field (Aif), m2	No of interior headland turns (N), No	No of interior field passes (Np)e, No	Length of the interior field (Lif), m	Width of the internal field (Wif), m	Total time in the interior passes (Tp), hr	Interior headlands turning time (Tturn)d, hr	Total interior headlands turning time (Tr), hr	Total time for field entry and exit passes (Tfe)f, hr	Total observed time in the interior field and passes (Tobs), hr						Time of Blockages (Tsb), hr	Fuel required for the interior field (FRif) L	Fuel required for the headlands (FRh) L	Fuel required for the headland and interior field (FRhif) L	No of refill needed within the field (NRNf), No	Time stoppage for fuel refill (Tsfr), hr	Total stoppages time in the field (Tsf = Tsir + Tsb + Tsfr ), hr	Total time for field operation, Ttfo = (Tobs+Th+Tsf), hr	Time per ha (Ttfo_ha), hr
7.5 meter head combine
1	10000	10000	316.228	31.6228	7.5	6.75	3	1	7	0	0.1	32.4	5	0.248216	0.230216	0.212216	0.194216	0.176216	0	0	0	0	0.0267411	1.08782	10000	0	0	0	0	0	0	0.0267411	0	0.0324093	0.0324093						0	0	8.82	8.82	0	0	0	1.12023	1.12023
10	100000	100000	1000	100	7.5	6.75	3	1	7	0	0.1	32.4	5	0.749649	0.731649	0.713649	0.695649	0.677649	0	0	0	0	0.0267411	3.59499	67081	32919	6	6	935.2	35.2	1.8704	0.0267411	0.160447	0.0749635	2.10581						0	29.0346	59.1654	88.2	0	0	0	5.7008	0.57008
20	200000	200000	1000	200	7.5	6.75	3	1	7	0	0.1	32.4	5	0.816316	0.798316	0.780316	0.762316	0.744316	0	0	0	0	0.0267411	3.92832	73561	126439	21	22	935.2	135.2	6.85813	0.0267411	0.561564	0.170703	7.5904						0	111.519	64.8808	176.4	0	0	0	11.5187	0.575936
50	500000	500000	1000	500	7.5	6.75	3	1	7	0	0.1	32.4	5	1.01632	0.998316	0.980316	0.962316	0.944316	0	0	0	0	0.0267411	4.92832	93001	406999	65	66	935.2	435.2	20.5744	0.0267411	1.73817	0.468721	22.7813						0	358.973	82.0268	441	1	0.333333	0.333333	28.0429	0.560859
75	750000	750000	1000	750	7.5	6.75	3	1	7	0	0.1	32.4	5	1.18298	1.16498	1.14698	1.12898	1.11098	0	0	0	0	0.0267411	5.76165	109201	640799	102	102	935.2	685.2	31.7968	0.0267411	2.7276	0.718331	35.2427						0	565.185	96.3152	661.5	2	0.666667	0.666667	41.671	0.555614
100	1000000	1000000	1000	1000	7.5	6.75	3	1	7	0	0.1	32.4	5	1.34965	1.33165	1.31365	1.29565	1.27765	0	0	0	0	0.0267411	6.59499	125401	874599	139	140	935.2	935.2	43.6427	0.0267411	3.71702	0.968142	48.3278						0	771.396	110.604	882	2	0.666667	0.666667	55.5895	0.555895
a - Usually, the minimum turning area for the widest implement used that season.
b - Rounded up in case the equipment width does not exactly match the headland width
c - Number of headland rounds must be adjusted manually in this spreadsheet
d - Assumes that headlands done first and machines makes the usual flat turn to start the interior passes (Adopted and modified from Jin and Tang (2010)). This might be an underestimate of the time if a bulb or other turn required
e - The equipment ends on the entry side of the field, even if it is operating a partial swath or not at all on the return.
f - Assumes that the machine ends on the entry side of the field and takes a diagonal route from the completion point to the field exit
g - Assume tank capacity 300 L, fuel consumption rate 8.82 L/ha. Then fuel per round is 2*(field length - 2 * headlands) x effective swathwidth x amount per ha. Rounds per fuel refill = Tank capacity/amount per round (rounddown). Assume 20 minutes fill time. (Adopted from John Degree T550; Arslan et al. 2014).
h - Adopted and modified from Lowenberg-DeBoer et al. (2021)
i - Adopted and modified from (Lowenberg-DeBoer et al. 2021; Shamshiri et al. 2013; Bochtis et al. 2010)
Rectangular field
Main Parameters and Base Calcuations														Headland Area and Headland Field Time Calculation												Interior Field and Passes Field Time Calculation										Headland and Interior Field Input Refill Time Calculationg					Blockages Time	Headland and Interior Field Fuel Refill Time Calculationh					Total stoppages Time Calculation	Total Field Operation Time Calculation
Field and Equipment Specifications														No of headlands rounds requiredc																								Seeding rate, kg/ha	Bin capacity, Kg	Fill time, minutes				Fuel consumption rate, L/ha	Tank capcity, L	Fill time, minutes
Drilling (Small Conventional 112 kW equipment set)														1	2	3	4	5	6	7	8	9																140	2000	15				8.82	175	15
Field area (A), ha	Field area (A), m^2	Field area of the rectangular field (A) m2	Length of the field (Lf), m	Width of the field (Wf), m	Width of the implement (Wm), m	Effective swath width (Ws), m	Field interior speed (vp), km/h	Turning speed (vh), km/h	Turning radius (r), m	Swath skipped (n), No	Overlap percentage (%)	Width of the headland (Wh)a, m	No of headland passes (Nhp)b, No	First headland round time, hr	Second headland round time, hr	Third headland round time, hr	Fourth headland round time, hr	Fifth headland round time, hr	Sixth headland round time, hr	Seven headland round time, hr	Eight headland round time, hr	Ninth headland round time, hr	Headland to first interior pass time (Thturn)d, hr	Total headlands round time (Th), hr	Area of the headlands of the field (Ahf), m2	Area of the interior field (Aif), m2	No of interior headland turns (N), No	No of interior field passes (Np)e, No	Length of the interior field (Lif), m	Width of the internal field (Wif), m	Total time in the interior passes (Tp), hr	Interior headlands turning time (Tturn)d, hr	Total interior headlands turning time (Tr), hr	Total time for field entry and exit passes (Tfe)f, hr	Total observed time in the interior field and passes (Tobs), hr	Input required for the interior field (IRif), kg	Input required for the headlands (IRh) kg	Input required for the headland and interior fields (IRhif) kg	No of refill needed within the field (NRNf), No	Time stoppage for input refill (Tsir), hr	Time of Blockages (Tsb), hr	Fuel required for the interior field (FRif) L	Fuel required for the headlands (FRh) L	Fuel required for the headland and interior field (FRhif) L	No of refill needed within the field (NRNf), No	Time stoppage for fuel refill (Tsfr), hr	Total stoppages time in the field (Tsf = Tsir + Tsb + Tsfr ), hr	Total time for field operation, Ttfo = (Tobs+Th+Tsf), hr	Time per ha (Ttfo_ha), hr
3 meter drill
1	10000	10000	316.228	31.6228	3	2.7	5	1.66667	4.35	0	0.1	21.6	8	0.146419	0.142099	0.137779	0.133459	0.129139	0.124819	0.120499	0.116179	0	0.00861956	1.05901	10000	0	0	0	0	0	0	0.00861956	0	0.0142873	0.0142873	0	140	140	0	0	0	0	8.82	8.82	0	0	0	1.0733	1.0733
10	100000	100000	1000	100	3	2.7	5	1.66667	4.35	0	0.1	21.6	8	0.447279	0.442959	0.438639	0.434319	0.429999	0.425679	0.421359	0.417039	0	0.00861956	3.46589	45653.8	54346.2	22	22	956.8	56.8	4.20992	0.00861956	0.18963	0.0487927	4.44834	760.847	639.153	1400	0	0	0	47.9334	40.2666	88.2	0	0	0	7.91424	0.791424
20	200000	200000	1000	200	3	2.7	5	1.66667	4.35	0	0.1	21.6	8	0.487279	0.482959	0.478639	0.474319	0.469999	0.465679	0.461359	0.457039	0	0.00861956	3.78589	49973.8	150026	59	60	956.8	156.8	11.4816	0.00861956	0.508554	0.107822	12.098	2100.37	699.633	2800	1	0.25	0	132.323	44.0769	176.4	1	0.25	0.5	16.3839	0.819193
50	500000	500000	1000	500	3	2.7	5	1.66667	4.35	0	0.1	21.6	8	0.607279	0.602959	0.598639	0.594319	0.589999	0.585679	0.581359	0.577039	0	0.00861956	4.74589	62933.8	437066	170	170	956.8	456.8	32.5312	0.00861956	1.46532	0.287332	34.2839	6118.93	881.073	7000	3	0.75	0	385.492	55.5076	441	2	0.5	1.25	40.2797	0.805595
75	750000	750000	1000	750	3	2.7	5	1.66667	4.35	0	0.1	21.6	8	0.707279	0.702959	0.698639	0.694319	0.689999	0.685679	0.681359	0.677039	0	0.00861956	5.54589	73733.8	676266	262	262	956.8	706.8	50.1363	0.00861956	2.25832	0.437232	52.8319	9467.73	1032.27	10500	5	1.25	0	596.467	65.0332	661.5	3	0.75	2	60.3778	0.805037
100	1000000	1000000	1000	1000	3	2.7	5	1.66667	4.35	0	0.1	21.6	8	0.807279	0.802959	0.798639	0.794319	0.789999	0.785679	0.781359	0.777039	0	0.00861956	6.34589	84533.8	915466	355	356	956.8	956.8	68.1242	0.00861956	3.05994	0.587183	71.7713	12816.5	1183.47	14000	6	1.5	0	807.441	74.5588	882	5	1.25	2.75	80.8672	0.808672
a - Usually, the minimum turning area for the widest implement used that season.
b - Rounded up in case the equipment width does not exactly match the headland width
c - Number of headland rounds must be adjusted manually in this spreadsheet
d - Assumes that headlands done first and machines makes the usual flat turn to start the interior passes (Adopted and modified from Jin and Tang (2010)). This might be an underestimate of the time if a bulb or other turn required
e - The equipment ends on the entry side of the field, even if it is operating a partial swath or not at all on the return.
f - Assumes that the machine ends on the entry side of the field and takes a diagonal route from the completion point to the field exit
g - Assume seed bin holds 2000 kg, seed rate is 140 kg/ha. Then seed per round is 2*(field length - 2 * headlands) x effective swathwidth x amount per ha. Rounds per seed refill = bin capacity/amount per round (rounddown). Assume 15 minutes fill time.
h - Assume tank capacity 175 L, fuel consumption rate 8.82 L/ha. Then fuel per round is 2*(field length - 2 * headlands) x effective swathwidth x amount per ha. Rounds per fuel refill = Tank capacity/amount per round (rounddown). Assume 15 minutes fill time. (Adopted from John Degree 6120M; Arslan et al. 2014).
i - Adopted and modified from Lowenberg-DeBoer et al.( 2021)
j - Adopted and modified from (Lowenberg-DeBoer et al. 2021; Shamshiri et al. 2013; Bochtis et al. 2010)
Rectangular field
Main Parameters and Base Calcuations														Headland Area and Headland Field Time Calculation												Interior Field and Passes Field Time Calculation										Headland and Interior Field Input Refill Time Calculationg					Blockages Time	Headland and Interior Field Fuel Refill Time Calculationh					Total stoppages Time Calculation	Total Field Operation Time Calculation
Field and Equipment Specifications														No of headlands rounds requiredc																								Spray Application rate, L/ha	Bin capacity, L	Fill time, minutes				Fuel consumption rate, L/ha	Tank capcity, L	Fill time, minutes
Spraying (Small Conventional 112 kW equipment set)														1	2	3	4	5	6	7	8	9																200	2000	15				8.82	175	15
Field area (A), ha	Field area (A), m^2	Field area of the rectangular field (A) m2	Length of the field (Lf), m	Width of the field (Wf), m	Width of the implement (Wm), m	Effective swath width (Ws), m	Field interior speed (vp), km/h	Turning speed (vh), km/h	Turning radius (r), m	Swath skipped (n), No	Overlap percentage (%)	Width of the headland (Wh)a, m	No of headland passes (Nhp)b, No	First headland round time, hr	Second headland round time, hr	Third headland round time, hr	Fourth headland round time, hr	Fifth headland round time, hr	Sixth headland round time, hr	Seven headland round time, hr	Eight headland round time, hr	Ninth headland round time, hr	Headland to first interior pass time (Thturn)d, hr	Total headlands round time (Th), hr	Area of the headlands of the field (Ahf), m2	Area of the interior field (Aif), m2	No of interior headland turns (N), No	No of interior field passes (Np)e, No	Length of the interior field (Lif), m	Width of the internal field (Wif), m	Total time in the interior passes (Tp), hr	Interior headlands turning time (Tturn)d, hr	Total interior headlands turning time (Tr), hr	Total time for field entry and exit passes (Tfe)f, hr	Total observed time in the interior field and passes (Tobs), hr	Input required for the interior field (IRif), kg	Input required for the headlands (IRh) kg	Input required for the headland and interior fields (IRhif) kg	No of refill needed within the field (NRNf), No	Time stoppage for input refill (Tsir), hr	Time of Blockages (Tsb), hr	Fuel required for the interior field (FRif) L	Fuel required for the headlands (FRh) L	Fuel required for the headland and interior field (FRhif) L	No of refill needed within the field (NRNf), No	Time stoppage for fuel refill (Tsfr), hr	Total stoppages time in the field (Tsf = Tsir + Tsb + Tsfr ), hr	Total time for field operation, Ttfo = (Tobs+Th+Tsf), hr	Time per ha (Ttfo_ha), hr
24 meter sprayer
1	10000	10000	316.228	31.6228	24	21.6	10	3.33333	4.35	0	0.1	21.6	1	0.0656497	0	0	0	0	0	0	0	0	0.00997978	0.0756294	10000	0	0	0	0	0	0	0.00997978	0	0.00714363	0.00714363	0	200	200	0	0	0	0	8.82	8.82	0	0	0	0.0827731	0.0827731
10	100000	100000	1000	100	24	21.6	10	3.33333	4.35	0	0.1	21.6	1	0.21608	0	0	0	0	0	0	0	0	0.00997978	0.226059	45653.8	54346.2	3	4	956.8	56.8	0.38272	0.00997978	0.0299393	0.0243963	0.437056	1086.92	913.075	2000	0	0	0	47.9334	40.2666	88.2	0	0	0	0.663115	0.0663115
20	200000	200000	1000	200	24	21.6	10	3.33333	4.35	0	0.1	21.6	1	0.23608	0	0	0	0	0	0	0	0	0.00997978	0.246059	49973.8	150026	8	8	956.8	156.8	0.76544	0.00997978	0.0798382	0.0539109	0.899189	3000.52	999.475	4000	1	0.25	0	132.323	44.0769	176.4	1	0.25	0.5	1.64525	0.0822624
50	500000	500000	1000	500	24	21.6	10	3.33333	4.35	0	0.1	21.6	1	0.29608	0	0	0	0	0	0	0	0	0.00997978	0.306059	62933.8	437066	22	22	956.8	456.8	2.10496	0.00997978	0.219555	0.143666	2.46818	8741.32	1258.68	10000	4	1	0	385.492	55.5076	441	2	0.5	1.5	4.27424	0.0854848
75	750000	750000	1000	750	24	21.6	10	3.33333	4.35	0	0.1	21.6	1	0.34608	0	0	0	0	0	0	0	0	0.00997978	0.356059	73733.8	676266	33	34	956.8	706.8	3.25312	0.00997978	0.329333	0.218616	3.80107	13525.3	1474.68	15000	7	1.75	0	596.467	65.0332	661.5	3	0.75	2.5	6.65713	0.0887617
100	1000000	1000000	1000	1000	24	21.6	10	3.33333	4.35	0	0.1	21.6	1	0.39608	0	0	0	0	0	0	0	0	0.00997978	0.406059	84533.8	915466	45	46	956.8	956.8	4.40128	0.00997978	0.44909	0.293592	5.14396	18309.3	1690.68	20000	9	2.25	0	807.441	74.5588	882	5	1.25	3.5	9.05002	0.0905002
a - Usually, the minimum turning area for the widest implement used that season.
b - Rounded up in case the equipment width does not exactly match the headland width
c - Number of headland rounds must be adjusted manually in this spreadsheet
d - Assumes that headlands done first and machines makes the usual flat turn to start the interior passes (Adopted and modified from Jin and Tang (2010)). This might be an underestimate of the time if a bulb or other turn required
e - The equipment ends on the entry side of the field, even if it is operating a partial swath or not at all on the return.
f - Assumes that the machine ends on the entry side of the field and takes a diagonal route from the completion point to the field exit
g - Assume sprayer tank holds 2000 L. Application rate is 200 L/ha. Then input per round is 2*(field length - 2 * headlands) x effective swathwidth x amount per ha. Rounds per input refill = bin capacity/amount per round (rounddown). 20 minutes fill time.
h - Assume tank capacity 175 L, fuel consumption rate 8.82 L/ha. Then fuel per round is 2*(field length - 2 * headlands) x effective swathwidth x amount per ha. Rounds per fuel refill = Tank capacity/amount per round (rounddown). Assume 15 minutes fill time. (Adopted from John Degree 7R 270; Arslan et al. 2014).
i - Adopted and modified from Lowenberg-DeBoer et al. (2021)
j - Adopted and modified from (Lowenberg-DeBoer et al. 2021; Shamshiri et al. 2013; Bochtis et al. 2010)
Rectangular field
Main Parameters and Base Calcuations														Headland Area and Headland Field Time Calculation												Interior Field and Passes Field Time Calculation															Blockages Time	Headland and Interior Field Fuel Refill Time Calculationh					Total stoppages Time Calculation	Total Field Operation Time Calculation
Field and Equipment Specifications														No of headlands rounds requiredc																														Fuel consumption rate, L/ha	Tank capcity, L	Fill time, minutes
Harvesting (Small Conventional 112 kW equipment set)														1	2	3	4	5	6	7	8	9																						8.82	300	20
Field area (A), ha	Field area (A), m^2	Field area of the rectangular field (A) m2	Length of the field (Lf), m	Width of the field (Wf), m	Width of the implement (Wm), m	Effective swath width (Ws), m	Field interior speed (vp), km/h	Turning speed (vh), km/h	Turning radius (r), m	Swath skipped (n), No	Overlap percentage (%)	Width of the headland (Wh)a, m	No of headland passes (Nhp)b, No	First headland round time, hr	Second headland round time, hr	Third headland round time, hr	Fourth headland round time, hr	Fifth headland round time, hr	Sixth headland round time, hr	Seven headland round time, hr	Eight headland round time, hr	Ninth headland round time, hr	Headland to first interior pass time (Thturn)d, hr	Total headlands round time (Th), hr	Area of the headlands of the field (Ahf), m2	Area of the interior field (Aif), m2	No of interior headland turns (N), No	No of interior field passes (Np)e, No	Length of the interior field (Lif), m	Width of the internal field (Wif), m	Total time in the interior passes (Tp), hr	Interior headlands turning time (Tturn)d, hr	Total interior headlands turning time (Tr), hr	Total time for field entry and exit passes (Tfe)f, hr	Total observed time in the interior field and passes (Tobs), hr						Time of Blockages (Tsb), hr	Fuel required for the interior field (FRif) L	Fuel required for the headlands (FRh) L	Fuel required for the headland and interior field (FRhif) L	No of refill needed within the field (NRNf), No	Time stoppage for fuel refill (Tsfr), hr	Total stoppages time in the field (Tsf = Tsir + Tsb + Tsfr ), hr	Total time for field operation, Ttfo = (Tobs+Th+Tsf), hr	Time per ha (Ttfo_ha), hr
4.5 meter head combine
1	10000	10000	316.228	31.6228	4.5	4.05	3	1	7	0	0.1	21.6	6	0.251816	0.241016	0.230216	0.219416	0.208616	0.197816	0	0	0	0.0240411	1.37294	10000	0	0	0	0	0	0	0.0240411	0	0.0238121	0.0238121						0	0	8.82	8.82	0	0	0	1.39675	1.39675
10	100000	100000	1000	100	4.5	4.05	3	1	7	0	0.1	21.6	6	0.753249	0.742449	0.731649	0.720849	0.710049	0.699249	0	0	0	0.0240411	4.38153	45653.8	54346.2	15	16	956.8	56.8	5.10293	0.0240411	0.360617	0.0813211	5.54487						0	47.9334	40.2666	88.2	0	0	0	9.92641	0.992641
20	200000	200000	1000	200	4.5	4.05	3	1	7	0	0.1	21.6	6	0.819916	0.809116	0.798316	0.787516	0.776716	0.765916	0	0	0	0.0240411	4.78153	49973.8	150026	39	40	956.8	156.8	12.7573	0.0240411	0.937605	0.179703	13.8746						0	132.323	44.0769	176.4	0	0	0	18.6562	0.932809
50	500000	500000	1000	500	4.5	4.05	3	1	7	0	0.1	21.6	6	1.01992	1.00912	0.998316	0.987516	0.976716	0.965916	0	0	0	0.0240411	5.98153	62933.8	437066	113	114	956.8	456.8	36.3584	0.0240411	2.71665	0.478887	39.5539						0	385.492	55.5076	441	1	0.333333	0.333333	45.8688	0.917376
75	750000	750000	1000	750	4.5	4.05	3	1	7	0	0.1	21.6	6	1.18658	1.17578	1.16498	1.15418	1.14338	1.13258	0	0	0	0.0240411	6.98153	73733.8	676266	175	176	956.8	706.8	56.1323	0.0240411	4.2072	0.72872	61.0682						0	596.467	65.0332	661.5	2	0.666667	0.666667	68.7164	0.916219
100	1000000	1000000	1000	1000	4.5	4.05	3	1	7	0	0.1	21.6	6	1.35325	1.34245	1.33165	1.32085	1.31005	1.29925	0	0	0	0.0240411	7.98153	84533.8	915466	237	238	956.8	956.8	75.9061	0.0240411	5.69775	0.978638	82.5825						0	807.441	74.5588	882	2	0.666667	0.666667	91.2307	0.912307
a - Usually, the minimum turning area for the widest implement used that season.
b - Rounded up in case the equipment width does not exactly match the headland width
c - Number of headland rounds must be adjusted manually in this spreadsheet
d - Assumes that headlands done first and machines makes the usual flat turn to start the interior passes (Adopted and modified from Jin and Tang (2010)). This might be an underestimate of the time if a bulb or other turn required
e - The equipment ends on the entry side of the field, even if it is operating a partial swath or not at all on the return.
f - Assumes that the machine ends on the entry side of the field and takes a diagonal route from the completion point to the field exit
g - Assume tank capacity 300 L, fuel consumption rate 8.82 L/ha. Then fuel per round is 2*(field length - 2 * headlands) x effective swathwidth x amount per ha. Rounds per fuel refill = Tank capacity/amount per round (rounddown). Assume 20 minutes fill time. (Adopted from John Degree T550; Arslan et al. 2014).
h - Adopted and modified from Lowenberg-DeBoer et al. (2021)
i - Adopted and modified from (Lowenberg-DeBoer et al. 2021; Shamshiri et al. 2013; Bochtis et al. 2010)
[truncated: 9 more columns]
