# Supplementary material for: Economics of field size and shape for autonomous crop machines
Source: Precis Agric. 2023 Apr 9:1–28. Online ahead of print. doi: 10.1007/s11119-023-10016-w (PMC10103047; doi:10.1007/s11119-023-10016-w)
Supplement: Supplementary file 4 — Supplementary file4 : SM2 Non-Rectangular Field Algorithms (XLSX 461 KB) [file 11119_2023_10016_MOESM4_ESM.xlsx]

## Sheet: Right Angled Triangular Field
Right-angled Triangular Field
Main Parameters and Base Calcuations																					Headland Field Time and Area Calculation												Interior Field and Passes Time Calculation
Field and Equipment Specifications																					No of headlands rounds requiredc																	Length of the interior field passes (lpi), m
Drilling (HFH 28 kW equipment set)																					1	2	3	4	5	6	7	8	9									1	2	3	4	5	6	7	8	9	10	11	12
Field area (A), ha	Conversion of field area (A) in m2	Field area of right triangular field (A) m2	Oppositeheight of the triangular field (Ohf), m	Adjacent base of the triangular field, (Abf), m	Hypotenuse of the triangular field (Hypf), m	Right angle (ϴ), Degree	Right angle (ϴ), radian	2nd largest angle (ϕ), Degree	2nd largest angle (ϕ), radian	Smallest angle, (μ) Degree	Smallest angle, (μ) radian	Width of the implement (Wm), m	Effective swath width (Ws), m	Field interior speed (vp), km/h	Turning speed (vt), km/h	Turning radius (r), m	Swath skipped (n), No	Overlap percentage (%)	Width of the headland (Wh)a, m	No of headland passes (Nhp)b, No	First headland round time, hr	Second headland round time, hr	Third headland round time, hr	Fourth headland round time, hr	Fifth headland round time, hr	Sixth headland round time, hr	Seven headland round time, hr	Eight headland round time, hr	Ninth headland round time, hr	Headland to first interior pass time (Thturn)d, hr	Total headlands rounds time (Th), hr	Area of the headlands of the field (Ahsf), m2	Adjacent base of the internal triangular field (Abif), m	Projection of the width of the headland on the Hypotenuse (PWhHyp), m	Opposite height of the interior triangular field (Ohif), m	No of interior headland turns (N), No	No of interior field passes (Np)e, No	Length of the 1st pass of the interior field (lpf1), m	Ipf2	Ipf3	Ipf4	Ipf5	Ipf6	Ipf7	Ipf8	Ipf9	Ipf10	Ipf11	Ipf12
1.5 meter drill
1	10000	10000	200	100	223.607	90	1.5708	63.4349	1.10715	26.5651	0.463648	1.5	1.35	3.25	1.08333	3.7	2	0.1	6.3	5	0.485982	0.482244	0.478505	0.474767	0.471028	0	0	0	0	0.0126221	2.40515	3026.68	83.5064	14.0872	167.013	61	62	165.663	162.963	160.263	157.563	154.863	152.163	149.463	146.763	144.063	141.363	138.663	135.963
10	100000	100000	632.456	316.228	707.107	90	1.5708	63.4349	1.10715	26.5651	0.463648	1.5	1.35	3.25	1.08333	3.7	2	0.1	6.3	5	1.53107	1.52734	1.5236	1.51986	1.51612	0	0	0	0	0.0126221	7.63061	10159.4	299.734	14.0872	599.468	222	222	598.118	595.418	592.718	590.018	587.318	584.618	581.918	579.218	576.518	573.818	571.118	568.418
20	200000	200000	894.427	447.214	1000	90	1.5708	63.4349	1.10715	26.5651	0.463648	1.5	1.35	3.25	1.08333	3.7	2	0.1	6.3	5	2.16417	2.16043	2.15669	2.15295	2.14921	0	0	0	0	0.0126221	10.7961	14480.3	430.72	14.0872	861.44	319	320	860.09	857.39	854.69	851.99	849.29	846.59	843.89	841.19	838.49	835.79	833.09	830.39
25	250000	250000	1000	500	1118.03	90	1.5708	63.4349	1.10715	26.5651	0.463648	1.5	1.35	3.25	1.08333	3.7	2	0.1	6.3	5	2.4193	2.41556	2.41182	2.40808	2.40435	0	0	0	0	0.0126221	12.0717	16221.6	483.506	14.0872	967.013	358	358	965.663	962.963	960.263	957.563	954.863	952.163	949.463	946.763	944.063	941.363	938.663	935.963
a - Usually, the minimum turning area for the widest implement used that season.
b - Rounded up in case the equipment width does not exactly match the headland width
c - Number of headland rounds must be adjusted manually in this spreadsheet (Adopted and Modified )
d - Assumes that headlands done first and machines makes the usual flat turn to start the interior passes (Adopted and modified from Jin and Tang (2010)). This might be an underestimate of the time if a bulb or other turn required
e - The equipment ends on the entry side of the field, even if it is operating in the small end passes (i.e., in subsequent stage the length of the interior field passes considered ABS to avoid the negative distance in case of tiny end passes.
f - Assumes that the machine ends on the entry side of the field and takes a diagonal route from the completion point to the field exit
g - Assume seed bin holds 180 kg, seed rate is 140 kg/ha. 10 minutes fill time. Considering theoretical calculation (i.e., avoiding lumpiness for simplicity of the algorithms) as the assumption of close passes and skipping two swaths closer approximately give the same estimation that are given in the diagonstics and tests section (Adopted from the experience of HFH 2021). For number of input refi…
h - Assume tank capacity 35 L, fuel consumption rate 4 L/ha. 10 minutes fill time. Considering theoretical calculation (i.e., avoiding lumpiness for simplicity of the algorithms) as the assumption of close passes and skipping two swaths closer approximately give the same estimation that are given in the diagonstics and tests section (Adopted from the experience of HFH 2021). For number of fuel re…
i - Adopted and modified from Lowenberg-DeBoer et al. (2021)
j - Adopted and modified from (Lowenberg-DeBoer et al. 2021; Shamshiri et al. 2013; Bochtis et al. 2010)
Right-angled Triangular Field
Main Parameters and Base Calcuations																					Headland Field Time and Area Calculation												Interior Field and Passes Time Calculation
Field and Equipment Specifications																					No of headlands rounds requiredc																	Length of the interior field passes (lpi), m
Spraying (HFH 28 kW equipment set)																					1	2	3	4	5	6	7	8	9									1	2	3	4	5	6	7	8	9	10	11	12
Field area (A), ha	Conversion of field area (A) in m^2	Field area of right triangular field (A) m^2	Oppositeheight of the triangular field (Ohf), m	Adjacent base of the triangular field, (Abf), m	Hypotenuse of the triangular field (Hypf), m	Right angle (ϴ), Degree	Right angle (ϴ), radian	2nd largest angle (ϕ), Degree	2nd largest angle (ϕ), radian	Smallest angle, (μ) Degree	Smallest angle, (μ) radian	Width of the implement (Wm), m	Effective swath width (Ws), m	Field interior speed (vp), km/h	Turning speed (vt), km/h	Turning radius (r), m	Swath skipped (n), No	Overlap percentage (%)	Width of the headland (Wh)a, m	No of headland passes (Nhp)b, No	First headland round time, hr	Second headland round time, hr	Third headland round time, hr	Fourth headland round time, hr	Fifth headland round time, hr	Sixth headland round time, hr	Seven headland round time, hr	Eight headland round time, hr	Ninth headland round time, hr	Headland to first interior pass time (Thturn)d, hr	Total headlands rounds time (Th), hr	Area of the headlands of the field (Ahsf), m2	Adjacent base of the internal triangular field (Abif), m	Projection of the width of the headland on the Hypotenuse (PWhHyp), m	Opposite height of the interior triangular field (Ohif), m	No of interior headland turns (N), No	No of interior field passes (Np)e, No	Length of the 1st pass of the interior field (lpf1), m	Ipf2	Ipf3	Ipf4	Ipf5	Ipf6	Ipf7	Ipf8	Ipf9	Ipf10	Ipf11	Ipf12
7 meter sprayer
1	10000	10000	200	100	223.607	90	1.5708	63.4349	1.10715	26.5651	0.463648	7	6.3	5	1.66667	3.7	0	0.1	6.3	1	0.312918	0	0	0	0	0	0	0	0	0.00955434	0.322473	3026.68	83.5064	14.0872	167.013	13	14	160.713	148.113	135.513	122.913	110.313	97.7128	85.1128	72.5128	59.9128	47.3128	34.7128	22.1128
10	100000	100000	632.456	316.228	707.107	90	1.5708	63.4349	1.10715	26.5651	0.463648	7	6.3	5	1.66667	3.7	0	0.1	6.3	1	0.992228	0	0	0	0	0	0	0	0	0.00955434	1.00178	10159.4	299.734	14.0872	599.468	47	48	593.168	580.568	567.968	555.368	542.768	530.168	517.568	504.968	492.368	479.768	467.168	454.568
20	200000	200000	894.427	447.214	1000	90	1.5708	63.4349	1.10715	26.5651	0.463648	7	6.3	5	1.66667	3.7	0	0.1	6.3	1	1.40374	0	0	0	0	0	0	0	0	0.00955434	1.41329	14480.3	430.72	14.0872	861.44	68	68	855.14	842.54	829.94	817.34	804.74	792.14	779.54	766.94	754.34	741.74	729.14	716.54
25	250000	250000	1000	500	1118.03	90	1.5708	63.4349	1.10715	26.5651	0.463648	7	6.3	5	1.66667	3.7	0	0.1	6.3	1	1.56957	0	0	0	0	0	0	0	0	0.00955434	1.57913	16221.6	483.506	14.0872	967.013	76	76	960.713	948.113	935.513	922.913	910.313	897.713	885.113	872.513	859.913	847.313	834.713	822.113
a - Usually, the minimum turning area for the widest implement used that season.
b - Rounded up in case the equipment width does not exactly match the headland width
c - Number of headland rounds must be adjusted manually in this spreadsheet (Adopted and Modified )
d - Assumes that headlands done first and machines makes the usual flat turn to start the interior passes (Adopted and modified from Jin and Tang (2010)). This might be an underestimate of the time if a bulb or other turn required
e - The equipment ends on the entry side of the field, even if it is operating in the small end passes (i.e., in subsequent stage the length of the interior field passes considered ABS to avoid the negative distance in case of tiny end passes.
f - Assumes that the machine ends on the entry side of the field and takes a diagonal route from the completion point to the field exit
g - Assume seed bin holds 1000 L, seed rate is 200 L/ha. 10 minutes fill time. Considering theoretical calculation (i.e., avoiding lumpiness for simplicity of the algorithms) as the assumption of close passes and skipping two swaths closer approximately give the same estimation that are given in the diagonstics and tests section (Adopted from the experience of HFF 2021). For number of input refil…
h - Assume tank capacity 35 L, fuel consumption rate 4 L/ha. 10 minutes fill time. Considering theoretical calculation (i.e., avoiding lumpiness for simplicity of the algorithms) as the assumption of close passes and skipping two swaths closer approximately give the same estimation that are given in the diagonstics and tests section (Adopted from the experience of HFH 2021). For number of fuel re…
i - Adopted and modified from Lowenberg-DeBoer et al. (2021)
j - Adopted and modified from (Lowenberg-DeBoer et al. 2021; Shamshiri et al. 2013; Bochtis et al. 2010)
Right-angled Triangular Field
Main Parameters and Base Calcuations																					Headland Field Time and Area Calculation												Interior Field and Passes Time Calculation
Field and Equipment Specifications																					No of headlands rounds requiredc																	Length of the interior field passes (lpi), m
Harvesting (HFH 28 kW equipment set)																					1	2	3	4	5	6	7	8	9									1	2	3	4	5	6	7	8	9	10	11	12
Field area (A), ha	Conversion of field area (A) in m^2	Field area of right triangular field (A) m^2	Oppositeheight of the triangular field (Ohf), m	Adjacent base of the triangular field, (Abf), m	Hypotenuse of the triangular field (Hypf), m	Right angle (ϴ), Degree	Right angle (ϴ), radian	2nd largest angle (ϕ), Degree	2nd largest angle (ϕ), radian	Smallest angle, (μ) Degree	Smallest angle, (μ) radian	Width of the implement (Wm), m	Effective swath width (Ws), m	Field interior speed (vp), km/h	Turning speed (vt), km/h	Turning radius (r), m	Swath skipped (n), No	Overlap percentage (%)	Width of the headland (Wh)a, m	No of headland passes (Nhp)b, No	First headland round time, hr	Second headland round time, hr	Third headland round time, hr	Fourth headland round time, hr	Fifth headland round time, hr	Sixth headland round time, hr	Seven headland round time, hr	Eight headland round time, hr	Ninth headland round time, hr	Headland to first interior pass time (Thturn)d, hr	Total headlands rounds time (Th), hr	Area of the headlands of the field (Ahsf), m2	Adjacent base of the internal triangular field (Abif), m	Projection of the width of the headland on the Hypotenuse (PWhHyp), m	Opposite height of the interior triangular field (Ohif), m	No of interior headland turns (N), No	No of interior field passes (Np)e, No	Length of the 1st pass of the interior field (lpf1), m	Ipf2	Ipf3	Ipf4	Ipf5	Ipf6	Ipf7	Ipf8	Ipf9	Ipf10	Ipf11	Ipf12
2 meter head combine
1	10000	10000	200	100	223.607	90	1.5708	63.4349	1.10715	26.5651	0.463648	2	1.8	3.25	1.08333	3.7	2	0.1	6.3	4	0.485567	0.480582	0.475598	0.470613	0	0	0	0	0	0.0138682	1.92623	3026.68	83.5064	14.0872	167.013	46	46	165.213	161.613	158.013	154.413	150.813	147.213	143.613	140.013	136.413	132.813	129.213	125.613
10	100000	100000	632.456	316.228	707.107	90	1.5708	63.4349	1.10715	26.5651	0.463648	2	1.8	3.25	1.08333	3.7	2	0.1	6.3	4	1.53066	1.52567	1.52069	1.51571	0	0	0	0	0	0.0138682	6.1066	10159.4	299.734	14.0872	599.468	166	166	597.668	594.068	590.468	586.868	583.268	579.668	576.068	572.468	568.868	565.268	561.668	558.068
20	200000	200000	894.427	447.214	1000	90	1.5708	63.4349	1.10715	26.5651	0.463648	2	1.8	3.25	1.08333	3.7	2	0.1	6.3	4	2.16375	2.15877	2.15378	2.1488	0	0	0	0	0	0.0138682	8.63897	14480.3	430.72	14.0872	861.44	239	240	859.64	856.04	852.44	848.84	845.24	841.64	838.04	834.44	830.84	827.24	823.64	820.04
25	250000	250000	1000	500	1118.03	90	1.5708	63.4349	1.10715	26.5651	0.463648	2	1.8	3.25	1.08333	3.7	2	0.1	6.3	4	2.41888	2.4139	2.40891	2.40393	0	0	0	0	0	0.0138682	9.6595	16221.6	483.506	14.0872	967.013	268	268	965.213	961.613	958.013	954.413	950.813	947.213	943.613	940.013	936.413	932.813	929.213	925.613
a - Usually, the minimum turning area for the widest implement used that season.
b - Rounded up in case the equipment width does not exactly match the headland width
c - Number of headland rounds must be adjusted manually in this spreadsheet (Adopted and Modified )
d - Assumes that headlands done first and machines makes the usual flat turn to start the interior passes (Adopted and modified from Jin and Tang (2010)). This might be an underestimate of the time if a bulb or other turn required
e - The equipment ends on the entry side of the field, even if it is operating in the small end passes (i.e., in subsequent stage the length of the interior field passes considered ABS to avoid the negative distance in case of tiny end passes.
f - Assumes that the machine ends on the entry side of the field and takes a diagonal route from the completion point to the field exit
g - Assume tank capacity 35 L, fuel consumption rate 4 L/ha. 10 minutes fill time. Considering theoretical calculation (i.e., avoiding lumpiness for simplicity of the algorithms) as the assumption of close passes and skipping two swaths closer approximately give the same estimation that are given in the diagonstics and tests section (Adopted from the experience of HFH 2021). For number of fuel re…
h - Adopted and modified from Lowenberg-DeBoer et al. (2021)
i - Adopted and modified from (Lowenberg-DeBoer et al. 2021; Shamshiri et al. 2013; Bochtis et al. 2010)
Right-angled Triangular Field
Main Parameters and Base Calcuations																					Headland Field Time and Area Calculation												Interior Field and Passes Time Calculation
Field and Equipment Specifications																					No of headlands rounds requiredc																	Length of the interior field passes (lpi), m
Drilling (Large Conventional 221 kW equipment set)																					1	2	3	4	5	6	7	8	9									1	2	3	4	5	6	7	8	9	10	11	12
Field area (A), ha	Conversion of field area (A) in m^2	Field area of right triangular field (A) m^2	Oppositeheight of the triangular field (Ohf), m	Adjacent base of the triangular field, (Abf), m	Hypotenuse of the triangular field (Hypf), m	Right angle (ϴ), Degree	Right angle (ϴ), radian	2nd largest angle (ϕ), Degree	2nd largest angle (ϕ), radian	Smallest angle, (μ) Degree	Smallest angle, (μ) radian	Width of the implement (Wm), m	Effective swath width (Ws), m	Field interior speed (vp), km/h	Turning speed (vt), km/h	Turning radius (r), m	Swath skipped (n), No	Overlap percentage (%)	Width of the headland (Wh)a, m	No of headland passes (Nhp)b, No	First headland round time, hr	Second headland round time, hr	Third headland round time, hr	Fourth headland round time, hr	Fifth headland round time, hr	Sixth headland round time, hr	Seven headland round time, hr	Eight headland round time, hr	Ninth headland round time, hr	Headland to first interior pass time (Thturn)d, hr	Total headlands rounds time (Th), hr	Area of the headlands of the field (Ahsf), m2	Adjacent base of the internal triangular field (Abif), m	Projection of the width of the headland on the Hypotenuse (PWhHyp), m	Opposite height of the interior triangular field (Ohif), m	No of interior headland turns (N), No	No of interior field passes (Np)e, No	Length of the 1st pass of the interior field (lpf1), m	Ipf2	Ipf3	Ipf4	Ipf5	Ipf6	Ipf7	Ipf8	Ipf9	Ipf10	Ipf11	Ipf12
6 meter drill
1	10000	10000	200	100	223.607	90	1.5708	63.4349	1.10715	26.5651	0.463648	6	5.4	5	1.66667	7	0	0.1	32.4	6	0.315719	0.305999	0.296279	0.286559	0.276839	0.267119	0	0	0	0.0152347	1.76375	9769.7	15.1757	72.4486	30.3514	2	2	24.9514	14.1514	0	0	0	0	0	0	0	0	0	0
10	100000	100000	632.456	316.228	707.107	90	1.5708	63.4349	1.10715	26.5651	0.463648	6	5.4	5	1.66667	7	0	0.1	32.4	6	0.995029	0.985309	0.975589	0.965869	0.956149	0.946429	0	0	0	0.0152347	5.83961	46452.4	231.403	72.4486	462.807	42	42	457.407	446.607	435.807	425.007	414.207	403.407	392.607	381.807	371.007	360.207	349.407	338.607
20	200000	200000	894.427	447.214	1000	90	1.5708	63.4349	1.10715	26.5651	0.463648	6	5.4	5	1.66667	7	0	0.1	32.4	6	1.40654	1.39682	1.3871	1.37738	1.36766	1.35794	0	0	0	0.0152347	8.30867	68674	362.389	72.4486	724.779	67	68	719.379	708.579	697.779	686.979	676.179	665.379	654.579	643.779	632.979	622.179	611.379	600.579
25	250000	250000	1000	500	1118.03	90	1.5708	63.4349	1.10715	26.5651	0.463648	6	5.4	5	1.66667	7	0	0.1	32.4	6	1.57238	1.56266	1.55294	1.54322	1.5335	1.52378	0	0	0	0.0152347	9.30369	77629.1	415.176	72.4486	830.351	76	76	824.951	814.151	803.351	792.551	781.751	770.951	760.151	749.351	738.551	727.751	716.951	706.151
a - Usually, the minimum turning area for the widest implement used that season.
b - Rounded up in case the equipment width does not exactly match the headland width
c - Number of headland rounds must be adjusted manually in this spreadsheet (Adopted and Modified )
d - Assumes that headlands done first and machines makes the usual flat turn to start the interior passes (Adopted and modified from Jin and Tang (2010)). This might be an underestimate of the time if a bulb or other turn required
e - The equipment ends on the entry side of the field, even if it is operating in the small end passes (i.e., in subsequent stage the length of the interior field passes considered ABS to avoid the negative distance in case of tiny end passes.
f - Assumes that the machine ends on the entry side of the field and takes a diagonal route from the completion point to the field exit
g - Assume seed bin holds 3000 kg, seed rate is 140 kg/ha. 20 minutes fill time. Considering theoretical calculation (i.e., avoiding lumpiness for simplicity of the algorithms) as the assumption of close passes and skipping two swaths closer approximately give the same estimation that are given in the diagonstics and tests section (Adopted from the experience of HFH 2021). For number of input ref…
h - Assume tank capacity 463 L, fuel consumption rate 8.82 L/ha. 20 minutes fill time. Considering theoretical calculation (i.e., avoiding lumpiness for simplicity of the algorithms) as the assumption of close passes and skipping two swaths closer approximately give the same estimation that are given in the diagonstics and tests section (Adopted from the experience of HFH 2021). For number of fue…
i - Adopted and modified from Lowenberg-DeBoer et al. (2021)
j - Adopted and modified from (Lowenberg-DeBoer et al. 2021; Shamshiri et al. 2013; Bochtis et al. 2010)
Right-angled Triangular Field
Main Parameters and Base Calcuations																					Headland Field Time and Area Calculation												Interior Field and Passes Time Calculation
Field and Equipment Specifications																					No of headlands rounds requiredc																	Length of the interior field passes (lpi), m
Spraying (Large Conventional 221 kW equipment set)																					1	2	3	4	5	6	7	8	9									1	2	3	4	5	6	7	8	9	10	11	12
Field area (A), ha	Conversion of field area (A) in m^2	Field area of right triangular field (A) m^2	Oppositeheight of the triangular field (Ohf), m	Adjacent base of the triangular field, (Abf), m	Hypotenuse of the triangular field (Hypf), m	Right angle (ϴ), Degree	Right angle (ϴ), radian	2nd largest angle (ϕ), Degree	2nd largest angle (ϕ), radian	Smallest angle, (μ) Degree	Smallest angle, (μ) radian	Width of the implement (Wm), m	Effective swath width (Ws), m	Field interior speed (vp), km/h	Turning speed (vt), km/h	Turning radius (r), m	Swath skipped (n), No	Overlap percentage (%)	Width of the headland (Wh)a, m	No of headland passes (Nhp)b, No	First headland round time, hr	Second headland round time, hr	Third headland round time, hr	Fourth headland round time, hr	Fifth headland round time, hr	Sixth headland round time, hr	Seven headland round time, hr	Eight headland round time, hr	Ninth headland round time, hr	Headland to first interior pass time (Thturn)d, hr	Total headlands rounds time (Th), hr	Area of the headlands of the field (Ahsf), m2	Adjacent base of the internal triangular field (Abif), m	Projection of the width of the headland on the Hypotenuse (PWhHyp), m	Opposite height of the interior triangular field (Ohif), m	No of interior headland turns (N), No	No of interior field passes (Np)e, No	Length of the 1st pass of the interior field (lpf1), m	Ipf2	Ipf3	Ipf4	Ipf5	Ipf6	Ipf7	Ipf8	Ipf9	Ipf10	Ipf11	Ipf12
36 meter sprayer
1	10000	10000	200	100	223.607	90	1.5708	63.4349	1.10715	26.5651	0.463648	36	32.4	10	3.33333	7	0	0.1	32.4	1	0.149759	0	0	0	0	0	0	0	0	0.0157173	0.165477	9769.7	15.1757	72.4486	30.3514	0	0	0	0	0	0	0	0	0	0	0	0	0	0
10	100000	100000	632.456	316.228	707.107	90	1.5708	63.4349	1.10715	26.5651	0.463648	36	32.4	10	3.33333	7	0	0.1	32.4	1	0.489414	0	0	0	0	0	0	0	0	0.0157173	0.505132	46452.4	231.403	72.4486	462.807	7	8	430.407	365.607	300.807	236.007	171.207	106.407	41.6069	23.1931	0	0	0	0
20	200000	200000	894.427	447.214	1000	90	1.5708	63.4349	1.10715	26.5651	0.463648	36	32.4	10	3.33333	7	0	0.1	32.4	1	0.69517	0	0	0	0	0	0	0	0	0.0157173	0.710887	68674	362.389	72.4486	724.779	11	12	692.379	627.579	562.779	497.979	433.179	368.379	303.579	238.779	173.979	109.179	44.3786	20.4214
25	250000	250000	1000	500	1118.03	90	1.5708	63.4349	1.10715	26.5651	0.463648	36	32.4	10	3.33333	7	0	0.1	32.4	1	0.778088	0	0	0	0	0	0	0	0	0.0157173	0.793805	77629.1	415.176	72.4486	830.351	12	12	797.951	733.151	668.351	603.551	538.751	473.951	409.151	344.351	279.551	214.751	149.951	85.1514
a - Usually, the minimum turning area for the widest implement used that season.
b - Rounded up in case the equipment width does not exactly match the headland width
c - Number of headland rounds must be adjusted manually in this spreadsheet (Adopted and Modified )
d - Assumes that headlands done first and machines makes the usual flat turn to start the interior passes (Adopted and modified from Jin and Tang (2010)). This might be an underestimate of the time if a bulb or other turn required
e - The equipment ends on the entry side of the field, even if it is operating in the small end passes (i.e., in subsequent stage the length of the interior field passes considered ABS to avoid the negative distance in case of tiny end passes.
f - Assumes that the machine ends on the entry side of the field and takes a diagonal route from the completion point to the field exit
g - Assume seed bin holds 5000 L, seed rate is 200 L/ha. 20 minutes fill time. Considering theoretical calculation (i.e., avoiding lumpiness for simplicity of the algorithms) as the assumption of close passes and skipping two swaths closer approximately give the same estimation that are given in the diagonstics and tests section (Adopted from the experience of HFH 2021).For number of input refill…
h - Assume tank capacity 463 L, fuel consumption rate 8.82 L/ha. 20 minutes fill time. Considering theoretical calculation (i.e., avoiding lumpiness for simplicity of the algorithms) as the assumption of close passes and skipping two swaths closer approximately give the same estimation that are given in the diagonstics and tests section (Adopted from the experience of HFH 2021). For number of fue…
i - Adopted and modified from Lowenberg-DeBoer et al. (2021)
j - Adopted and modified from (Lowenberg-DeBoer et al. 2021; Shamshiri et al. 2013; Bochtis et al. 2010)
Right-angled Triangular Field
Main Parameters and Base Calcuations																					Headland Field Time and Area Calculation												Interior Field and Passes Time Calculation
Field and Equipment Specifications																					No of headlands rounds requiredc																	Length of the interior field passes (lpi), m
Harvesting (Large Conventional 221 kW equipment set)																					1	2	3	4	5	6	7	8	9									1	2	3	4	5	6	7	8	9	10	11	12
Field area (A), ha	Conversion of field area (A) in m^2	Field area of right triangular field (A) m^2	Oppositeheight of the triangular field (Ohf), m	Adjacent base of the triangular field, (Abf), m	Hypotenuse of the triangular field (Hypf), m	Right angle (ϴ), Degree	Right angle (ϴ), radian	2nd largest angle (ϕ), Degree	2nd largest angle (ϕ), radian	Smallest angle, (μ) Degree	Smallest angle, (μ) radian	Width of the implement (Wm), m	Effective swath width (Ws), m	Field interior speed (vp), km/h	Turning speed (vt), km/h	Turning radius (r), m	Swath skipped (n), No	Overlap percentage (%)	Width of the headland (Wh)a, m	No of headland passes (Nhp)b, No	First headland round time, hr	Second headland round time, hr	Third headland round time, hr	Fourth headland round time, hr	Fifth headland round time, hr	Sixth headland round time, hr	Seven headland round time, hr	Eight headland round time, hr	Ninth headland round time, hr	Headland to first interior pass time (Thturn)d, hr	Total headlands rounds time (Th), hr	Area of the headlands of the field (Ahsf), m2	Adjacent base of the internal triangular field (Abif), m	Projection of the width of the headland on the Hypotenuse (PWhHyp), m	Opposite height of the interior triangular field (Ohif), m	No of interior headland turns (N), No	No of interior field passes (Np)e, No	Length of the 1st pass of the interior field (lpf1), m	Ipf2	Ipf3	Ipf4	Ipf5	Ipf6	Ipf7	Ipf8	Ipf9	Ipf10	Ipf11	Ipf12
7.5 meter head combine
1	10000	10000	200	100	223.607	90	1.5708	63.4349	1.10715	26.5651	0.463648	7.5	6.75	3	1	7	0	0.1	32.4	5	0.524848	0.504598	0.484348	0.464098	0.443848	0	0	0	0	0.0267411	2.44848	9769.7	15.1757	72.4486	30.3514	2	2	23.6014	10.1014	0	0	0	0	0	0	0	0	0	0
10	100000	100000	632.456	316.228	707.107	90	1.5708	63.4349	1.10715	26.5651	0.463648	7.5	6.75	3	1	7	0	0.1	32.4	5	1.65703	1.63678	1.61653	1.59628	1.57603	0	0	0	0	0.0267411	8.1094	46452.4	231.403	72.4486	462.807	34	34	456.057	442.557	429.057	415.557	402.057	388.557	375.057	361.557	348.057	334.557	321.057	307.557
20	200000	200000	894.427	447.214	1000	90	1.5708	63.4349	1.10715	26.5651	0.463648	7.5	6.75	3	1	7	0	0.1	32.4	5	2.34288	2.32263	2.30238	2.28213	2.26188	0	0	0	0	0.0267411	11.5387	68674	362.389	72.4486	724.779	53	54	718.029	704.529	691.029	677.529	664.029	650.529	637.029	623.529	610.029	596.529	583.029	569.529
25	250000	250000	1000	500	1118.03	90	1.5708	63.4349	1.10715	26.5651	0.463648	7.5	6.75	3	1	7	0	0.1	32.4	5	2.61928	2.59903	2.57878	2.55853	2.53828	0	0	0	0	0.0267411	12.9206	77629.1	415.176	72.4486	830.351	61	62	823.601	810.101	796.601	783.101	769.601	756.101	742.601	729.101	715.601	702.101	688.601	675.101
a - Usually, the minimum turning area for the widest implement used that season.
b - Rounded up in case the equipment width does not exactly match the headland width
c - Number of headland rounds must be adjusted manually in this spreadsheet (Adopted and Modified )
d - Assumes that headlands done first and machines makes the usual flat turn to start the interior passes (Adopted and modified from Jin and Tang (2010)). This might be an underestimate of the time if a bulb or other turn required
e - The equipment ends on the entry side of the field, even if it is operating in the small end passes (i.e., in subsequent stage the length of the interior field passes considered ABS to avoid the negative distance in case of tiny end passes.
f - Assumes that the machine ends on the entry side of the field and takes a diagonal route from the completion point to the field exit
g - Assume tank capacity 463 L, fuel consumption rate 8.82 L/ha. 20 minutes fill time. Considering theoretical calculation (i.e., avoiding lumpiness for simplicity of the algorithms) as the assumption of close passes and skipping two swaths closer approximately give the same estimation that are given in the diagonstics and tests section (Adopted from the experience of HFH 2021). For number of fue…
h - Adopted and modified from Lowenberg-DeBoer et al. (2021)
i - Adopted and modified from (Lowenberg-DeBoer et al. 2021; Shamshiri et al. 2013; Bochtis et al. 2010)
Right-angled Triangular Field
Main Parameters and Base Calcuations																					Headland Field Time and Area Calculation												Interior Field and Passes Time Calculation
Field and Equipment Specifications																					No of headlands rounds requiredc																	Length of the interior field passes (lpi), m
Drilling (Small Conventional 112 kW equipment set)																					1	2	3	4	5	6	7	8	9									1	2	3	4	5	6	7	8	9	10	11	12
Field area (A), ha	Conversion of field area (A) in m^2	Field area of right triangular field (A) m^2	Oppositeheight of the triangular field (Ohf), m	Adjacent base of the triangular field, (Abf), m	Hypotenuse of the triangular field (Hypf), m	Right angle (ϴ), Degree	Right angle (ϴ), radian	2nd largest angle (ϕ), Degree	2nd largest angle (ϕ), radian	Smallest angle, (μ) Degree	Smallest angle, (μ) radian	Width of the implement (Wm), m	Effective swath width (Ws), m	Field interior speed (vp), km/h	Turning speed (vt), km/h	Turning radius (r), m	Swath skipped (n), No	Overlap percentage (%)	Width of the headland (Wh)a, m	No of headland passes (Nhp)b, No	First headland round time, hr	Second headland round time, hr	Third headland round time, hr	Fourth headland round time, hr	Fifth headland round time, hr	Sixth headland round time, hr	Seven headland round time, hr	Eight headland round time, hr	Ninth headland round time, hr	Headland to first interior pass time (Thturn)d, hr	Total headlands rounds time (Th), hr	Area of the headlands of the field (Ahsf), m2	Adjacent base of the internal triangular field (Abif), m	Projection of the width of the headland on the Hypotenuse (PWhHyp), m	Opposite height of the interior triangular field (Ohif), m	No of interior headland turns (N), No	No of interior field passes (Np)e, No	Length of the 1st pass of the interior field (lpf1), m	Ipf2	Ipf3	Ipf4	Ipf5	Ipf6	Ipf7	Ipf8	Ipf9	Ipf10	Ipf11	Ipf12
3 meter drill
1	10000	10000	200	100	223.607	90	1.5708	63.4349	1.10715	26.5651	0.463648	3	2.7	5	1.66667	4.35	0	0.1	21.6	8	0.315524	0.310664	0.305804	0.300944	0.296084	0.291224	0.286364	0.281504	0	0.00861956	2.39673	8112.06	43.4505	48.2991	86.9009	16	16	84.2009	78.8009	73.4009	68.0009	62.6009	57.2009	51.8009	46.4009	41.0009	35.6009	30.2009	24.8009
10	100000	100000	632.456	316.228	707.107	90	1.5708	63.4349	1.10715	26.5651	0.463648	3	2.7	5	1.66667	4.35	0	0.1	21.6	8	0.994834	0.989974	0.985114	0.980254	0.975394	0.970534	0.965674	0.960814	0	0.00861956	7.83121	32567.2	259.678	48.2991	519.356	96	96	516.656	511.256	505.856	500.456	495.056	489.656	484.256	478.856	473.456	468.056	462.656	457.256
20	200000	200000	894.427	447.214	1000	90	1.5708	63.4349	1.10715	26.5651	0.463648	3	2.7	5	1.66667	4.35	0	0.1	21.6	8	1.40634	1.40148	1.39662	1.39176	1.3869	1.38204	1.37718	1.37232	0	0.00861956	11.1233	47381.6	390.664	48.2991	781.328	144	144	778.628	773.228	767.828	762.428	757.028	751.628	746.228	740.828	735.428	730.028	724.628	719.228
25	250000	250000	1000	500	1118.03	90	1.5708	63.4349	1.10715	26.5651	0.463648	3	2.7	5	1.66667	4.35	0	0.1	21.6	8	1.57218	1.56732	1.56246	1.5576	1.55274	1.54788	1.54302	1.53816	0	0.00861956	12.45	53351.7	443.45	48.2991	886.901	164	164	884.201	878.801	873.401	868.001	862.601	857.201	851.801	846.401	841.001	835.601	830.201	824.801
a - Usually, the minimum turning area for the widest implement used that season.
b - Rounded up in case the equipment width does not exactly match the headland width
c - Number of headland rounds must be adjusted manually in this spreadsheet (Adopted and Modified )
d - Assumes that headlands done first and machines makes the usual flat turn to start the interior passes (Adopted and modified from Jin and Tang (2010)). This might be an underestimate of the time if a bulb or other turn required
e - The equipment ends on the entry side of the field, even if it is operating in the small end passes (i.e., in subsequent stage the length of the interior field passes considered ABS to avoid the negative distance in case of tiny end passes.
f - Assumes that the machine ends on the entry side of the field and takes a diagonal route from the completion point to the field exit
g - Assume seed bin holds 2000 kg, seed rate is 140 kg/ha. 15 minutes fill time. Considering theoretical calculation (i.e., avoiding lumpiness for simplicity of the algorithms) as the assumption of close passes and skipping two swaths closer approximately give the same estimation that are given in the diagonstics and tests section (Adopted from the experience of HFH 2021). For number of input ref…
h - Assume tank capacity 175 L, fuel consumption rate 8.82 L/ha. 15 minutes fill time. Considering theoretical calculation (i.e., avoiding lumpiness for simplicity of the algorithms) as the assumption of close passes and skipping two swaths closer approximately give the same estimation that are given in the diagonstics and tests section (Adopted from the experience of HFH 2021). For number of fue…
i - Adopted and modified from Lowenberg-DeBoer et al. (2021)
j - Adopted and modified from (Lowenberg-DeBoer et al. 2021; Shamshiri et al. 2013; Bochtis et al. 2010)
Right-angled Triangular Field
Main Parameters and Base Calcuations																					Headland Field Time and Area Calculation												Interior Field and Passes Time Calculation
Field and Equipment Specifications																					No of headlands rounds requiredc																	Length of the interior field passes (lpi), m
Spraying (Small Conventional 112 kW equipment set)																					1	2	3	4	5	6	7	8	9									1	2	3	4	5	6	7	8	9	10	11	12
Field area (A), ha	Conversion of field area (A) in m^2	Field area of right triangular field (A) m^2	Oppositeheight of the triangular field (Ohf), m	Adjacent base of the triangular field, (Abf), m	Hypotenuse of the triangular field (Hypf), m	Right angle (ϴ), Degree	Right angle (ϴ), radian	2nd largest angle (ϕ), Degree	2nd largest angle (ϕ), radian	Smallest angle, (μ) Degree	Smallest angle, (μ) radian	Width of the implement (Wm), m	Effective swath width (Ws), m	Field interior speed (vp), km/h	Turning speed (vt), km/h	Turning radius (r), m	Swath skipped (n), No	Overlap percentage (%)	Width of the headland (Wh)a, m	No of headland passes (Nhp)b, No	First headland round time, hr	Second headland round time, hr	Third headland round time, hr	Fourth headland round time, hr	Fifth headland round time, hr	Sixth headland round time, hr	Seven headland round time, hr	Eight headland round time, hr	Ninth headland round time, hr	Headland to first interior pass time (Thturn)d, hr	Total headlands rounds time (Th), hr	Area of the headlands of the field (Ahsf), m2	Adjacent base of the internal triangular field (Abif), m	Projection of the width of the headland on the Hypotenuse (PWhHyp), m	Opposite height of the interior triangular field (Ohif), m	No of interior headland turns (N), No	No of interior field passes (Np)e, No	Length of the 1st pass of the interior field (lpf1), m	Ipf2	Ipf3	Ipf4	Ipf5	Ipf6	Ipf7	Ipf8	Ipf9	Ipf10	Ipf11	Ipf12
24 meter sprayer
1	10000	10000	200	100	223.607	90	1.5708	63.4349	1.10715	26.5651	0.463648	24	21.6	10	3.33333	4.35	0	0.1	21.6	1	0.152092	0	0	0	0	0	0	0	0	0.00997978	0.162072	8112.06	43.4505	48.2991	86.9009	2	2	65.3009	22.1009	0	0	0	0	0	0	0	0	0	0
10	100000	100000	632.456	316.228	707.107	90	1.5708	63.4349	1.10715	26.5651	0.463648	24	21.6	10	3.33333	4.35	0	0.1	21.6	1	0.491747	0	0	0	0	0	0	0	0	0.00997978	0.501727	32567.2	259.678	48.2991	519.356	12	12	497.756	454.556	411.356	368.156	324.956	281.756	238.556	195.356	152.156	108.956	65.7565	22.5565
20	200000	200000	894.427	447.214	1000	90	1.5708	63.4349	1.10715	26.5651	0.463648	24	21.6	10	3.33333	4.35	0	0.1	21.6	1	0.697502	0	0	0	0	0	0	0	0	0.00997978	0.707482	47381.6	390.664	48.2991	781.328	18	18	759.728	716.528	673.328	630.128	586.928	543.728	500.528	457.328	414.128	370.928	327.728	284.528
25	250000	250000	1000	500	1118.03	90	1.5708	63.4349	1.10715	26.5651	0.463648	24	21.6	10	3.33333	4.35	0	0.1	21.6	1	0.78042	0	0	0	0	0	0	0	0	0.00997978	0.7904	53351.7	443.45	48.2991	886.901	20	20	865.301	822.101	778.901	735.701	692.501	649.301	606.101	562.901	519.701	476.501	433.301	390.101
a - Usually, the minimum turning area for the widest implement used that season.
b - Rounded up in case the equipment width does not exactly match the headland width
c - Number of headland rounds must be adjusted manually in this spreadsheet (Adopted and Modified )
d - Assumes that headlands done first and machines makes the usual flat turn to start the interior passes (Adopted and modified from Jin and Tang (2010)). This might be an underestimate of the time if a bulb or other turn required
e - The equipment ends on the entry side of the field, even if it is operating in the small end passes (i.e., in subsequent stage the length of the interior field passes considered ABS to avoid the negative distance in case of tiny end passes.
f - Assumes that the machine ends on the entry side of the field and takes a diagonal route from the completion point to the field exit
g - Assume seed bin holds 2000 L, seed rate is 200 L/ha. 15 minutes fill time. Considering theoretical calculation (i.e., avoiding lumpiness for simplicity of the algorithms) as the assumption of close passes and skipping two swaths closer approximately give the same estimation that are given in the diagonstics and tests section (Adopted from the experience of HFH 2021). For number of input refil…
h - Assume tank capacity 175 L, fuel consumption rate 8.82 L/ha. 15 minutes fill time. Considering theoretical calculation (i.e., avoiding lumpiness for simplicity of the algorithms) as the assumption of close passes and skipping two swaths closer approximately give the same estimation that are given in the diagonstics and tests section (Adopted from the experience of HFH 2021). For number of fue…
i - Adopted and modified from Lowenberg-DeBoer et al. (2021)
j - Adopted and modified from (Lowenberg-DeBoer et al. 2021; Shamshiri et al. 2013; Bochtis et al. 2010)
Right-angled Triangular Field
Main Parameters and Base Calcuations																					Headland Field Time and Area Calculation												Interior Field and Passes Time Calculation
Field and Equipment Specifications																					No of headlands rounds requiredc																	Length of the interior field passes (lpi), m
Harvesting (Small Conventional 112 kW equipment set)																					1	2	3	4	5	6	7	8	9									1	2	3	4	5	6	7	8	9	10	11	12
Field area (A), ha	Conversion of field area (A) in m^2	Field area of right triangular field (A) m^2	Oppositeheight of the triangular field (Ohf), m	Adjacent base of the triangular field, (Abf), m	Hypotenuse of the triangular field (Hypf), m	Right angle (ϴ), Degree	Right angle (ϴ), radian	2nd largest angle (ϕ), Degree	2nd largest angle (ϕ), radian	Smallest angle, (μ) Degree	Smallest angle, (μ) radian	Width of the implement (Wm), m	Effective swath width (Ws), m	Field interior speed (vp), km/h	Turning speed (vt), km/h	Turning radius (r), m	Swath skipped (n), No	Overlap percentage (%)	Width of the headland (Wh)a, m	No of headland passes (Nhp)b, No	First headland round time, hr	Second headland round time, hr	Third headland round time, hr	Fourth headland round time, hr	Fifth headland round time, hr	Sixth headland round time, hr	Seven headland round time, hr	Eight headland round time, hr	Ninth headland round time, hr	Headland to first interior pass time (Thturn)d, hr	Total headlands rounds time (Th), hr	Area of the headlands of the field (Ahsf), m2	Adjacent base of the internal triangular field (Abif), m	Projection of the width of the headland on the Hypotenuse (PWhHyp), m	Opposite height of the interior triangular field (Ohif), m	No of interior headland turns (N), No	No of interior field passes (Np)e, No	Length of the 1st pass of the interior field (lpf1), m	Ipf2	Ipf3	Ipf4	Ipf5	Ipf6	Ipf7	Ipf8	Ipf9	Ipf10	Ipf11	Ipf12
4.5 meter head combine
1	10000	10000	200	100	223.607	90	1.5708	63.4349	1.10715	26.5651	0.463648	4.5	4.05	3	1	7	0	0.1	21.6	6	0.527548	0.515398	0.503248	0.491098	0.478948	0.466798	0	0	0	0.0240411	3.00708	8112.06	43.4505	48.2991	86.9009	10	10	82.8509	74.7509	66.6509	58.5509	50.4509	42.3509	34.2509	26.1509	18.0509	9.95093	0	0
10	100000	100000	632.456	316.228	707.107	90	1.5708	63.4349	1.10715	26.5651	0.463648	4.5	4.05	3	1	7	0	0.1	21.6	6	1.65973	1.64758	1.63543	1.62328	1.61113	1.59898	0	0	0	0.0240411	9.80018	32567.2	259.678	48.2991	519.356	64	64	515.306	507.206	499.106	491.006	482.906	474.806	466.706	458.606	450.506	442.406	434.306	426.206
20	200000	200000	894.427	447.214	1000	90	1.5708	63.4349	1.10715	26.5651	0.463648	4.5	4.05	3	1	7	0	0.1	21.6	6	2.34558	2.33343	2.32128	2.30913	2.29698	2.28483	0	0	0	0.0240411	13.9153	47381.6	390.664	48.2991	781.328	96	96	777.278	769.178	761.078	752.978	744.878	736.778	728.678	720.578	712.478	704.378	696.278	688.178
25	250000	250000	1000	500	1118.03	90	1.5708	63.4349	1.10715	26.5651	0.463648	4.5	4.05	3	1	7	0	0.1	21.6	6	2.62198	2.60983	2.59768	2.58553	2.57338	2.56123	0	0	0	0.0240411	15.5736	53351.7	443.45	48.2991	886.901	109	110	882.851	874.751	866.651	858.551	850.451	842.351	834.251	826.151	818.051	809.951	801.851	793.751
a - Usually, the minimum turning area for the widest implement used that season.
b - Rounded up in case the equipment width does not exactly match the headland width
c - Number of headland rounds must be adjusted manually in this spreadsheet (Adopted and Modified )
d - Assumes that headlands done first and machines makes the usual flat turn to start the interior passes (Adopted and modified from Jin and Tang (2010)). This might be an underestimate of the time if a bulb or other turn required
e - The equipment ends on the entry side of the field, even if it is operating in the small end passes (i.e., in subsequent stage the length of the interior field passes considered ABS to avoid the negative distance in case of tiny end passes.
f - Assumes that the machine ends on the entry side of the field and takes a diagonal route from the completion point to the field exit
g - Assume tank capacity 300 L, fuel consumption rate 8.82 L/ha. 20 minutes fill time. Considering theoretical calculation (i.e., avoiding lumpiness for simplicity of the algorithms) as the assumption of close passes and skipping two swaths closer approximately give the same estimation that are given in the diagonstics and tests section (Adopted from the experience of HFH 2021). For number of fue…
h - Adopted and modified from Lowenberg-DeBoer et al. (2021)
i - Adopted and modified from (Lowenberg-DeBoer et al. 2021; Shamshiri et al. 2013; Bochtis et al. 2010)
[truncated: 564 more columns]
